# Supplementary material for: Elizabethkingia in the MENA region (2000–2024): a review of distribution, antimicrobial resistance, and clinical features
Source: BMC Infect Dis. 2025 Aug 21;25:1052. doi: 10.1186/s12879-025-11420-5 (PMC12369128; doi:10.1186/s12879-025-11420-5)
Supplement: Supplementary file 1 — Supplementary Material 1 [file 12879_2025_11420_MOESM1_ESM.xlsx]

## Sheet: Search strategy
			Search strategy ( "Elizabethkingia" OR "Flavobacterium meningosepticum" OR "Chryseobacterium meningosepticum" ) AND ( "Middle East" OR "Near East" OR "Southwest Asia" OR "North Africa" OR "Maghreb" OR "MENA" OR "Algeria" OR "People's Democratic Republic of Algeria" OR "Al-Jazair" OR "DZ" OR "Bahrain" OR "Kingdom of Bahrain" OR "Bahrein" OR "BH" OR "Cyprus" OR "Republic of Cyprus" OR "Northern Cyp…

## Sheet: Title and abstract
year	Title	Result	Reason	abstract	doi	author	date
1963	Flavobacterium meningosepticum in Israel	0	before 2000		10.1136/bmj.2.5371.1528-b	R. K. Seligmann, M.;Reitler, R.
1965	NEONATAL INFECTIONS WITH FLAVOBACTERIUM MENINGOSEPTICUM. REPORT OF TWO CASES AND A REVIEW	0	before 2000			R. V. Eeckels, J.;Seynhaeve, V.	2001-03-01
1970	Meningitis caused by Flavobacterium meningosepticum. The first epidemic outbreak of meningitis in the newborn in South America	0	before 2000		10.1093/infdis/121.3.328	M. Z. Madruga, U.;Pereira, G. M.;Galvão, A. C.	Mar
1972	Subacute bacterial endocarditis due to Flavobacterium meningosepticum	0	before 2000		10.1093/ajcp/57.3.410	S. W. Werthamer, M.	Mar
1976	Rifamycin in neonatal flavobacteria meningitis	0	before 2000	Three newborn infants with meningitis due to Flavobacterium meningosepticum were treated with rifamycin administered parenterally and directly into the cerebral ventricles. Antibiotic concentrations of blood and cerebrospinal fluid (CSF) were monitored during treatment. There was rapid sterilization of the CSF after this antibiotic. Jaundice was the only toxicity noted. All 3 infants developed hy…	10.1136/adc.51.3.209	E. L. R. Lee, M. J.;Thong, M. L.;Puthucheary, S. D.	Mar
1977	[Flavobacterium meningosepticum (author's transl)]	0	before 2000			I. Furuta	Mar
1977	[Clinical and bacteriological study on Flavobacterium meningosepticum (author's transl)]	0	before 2000	The present study concerns in vitro observations on the susceptibility to antibiotics and chemotherapeutic agents of the strains of F. meningosepticum isolated from various clinical specimens at the Clinical Laboratory of Juntendo University Hospital and the assessment of their clinical significance of the patient, when they are isolated from clinical specimens. 1) Fifty-two % of the strains was …		J. K. Igari, N.;Oguri, T.	Mar
1978	Flavobacterium meningosepticum as an opportunist	0	before 2000	Flavobacterium meningosepticum was isolated from the cerebrospinal fluid of an adult immunodeficient female. In spite of prompt therapy the patient succumbed to the infection. The opportunistic role of the organism is discussed.	10.1136/jcp.31.3.220	R. M. K. Mani, K. C.;Batliwala, P. M.;Damle, P. N.;Shirgaonkar, G. V.;Soni, R. P.;Vyas, P. R.	Mar
1979	Flavobacterium meningosepticum infections	0	before 2000			M. T. Nadarajah, T. H.	Mar
1980	[2 cases of Flavobacterium meningosepticum infection in a neonatology ward]	0	before 2000			N. N. Borda, R.;Cicchirillo, O.;Bigani, L.	Mar-Apr
1984	Meningitis in children of Riyadh	0	before 2000	One hundred and forty cases of meningitis admitted to the Children's Hospital in Riyadh from June 1980 to the end of May 1982 were included in a prospective study. Sixty-seven percent were under 1 year of age and 90% were under 5 years old. One hundred and twenty-four (88.6%) had purulent CSF, 12 (8.6%) had viral and four (2.9%) had tuberculous meningitis. E. coli was the commonest causative orga…		M. A. T. Babiker, S. A.
1986	Phenotypic and genetic relationships of so-called Moraxella (Pasteurella) anatipestifer to the Flavobacterium/Cytophaga group	0	before 2000	So-called Moraxella (or Pasteurella) anatipestifer and members of the Flavobacterium/Cytophaga group exhibit remarkable common features: lack of flagellation, low guanine + cytosine content of the chromosomal DNA, production of menaquinones and branched-chain fatty acids, absence of carbohydrate fermentation, and similar patterns of hydrolytic enzymes. Using the renaturation method of DNA:DNA hyb…	10.1016/0378-1135(86)90028-3	K. P. Piechulla, S.;Mannheim, W.	Mar
1986	Deglycosylation of gonadotropins with an endoglycosidase	0	before 2000	A commercially available endoglycosidase (N-glycanase, Genzyme, Boston, Mass.) purified from Flavobacterium meningosepticum with a specificity for cleaving asparagine-linked carbohydrate moieties in glycoproteins was tested on several pituitary and chorionic gonadotropins as substrates. All intact hormones tested were resistant to the action of the enzyme as were all beta subunits from the respec…	10.3181/00379727-181-42277	J. R. M. Swedlow, R. L.;Papkoff, H.	Mar
1986	Menaquinone (Vitamin K21)-6 Production by Mutants of Flavobacterium meningosepticum	0	before 2000	Flavobacterium meningosepticum IFO 12535, a mena quinone (MK) producer, was mutagenized to improve productivity. A mutant, which was resistant to 1-hydroxy-2-naphthoate (HNA), was found to produce MK more abundantly: 34mg/liter of culture broth and 5.5mg/g of dry cells. The mutant was less sensitive to inhibition by HNA on MK biosynthesis than the wild-type strain. MK was isolated from cells of t…	10.3177/jnsv.32.137	Y. A. Tani, S.;Yamada, H.
1987	Comparative in vitro antibacterial activities of two new oral cephalosporins, ceftetrame (Ro 19-5247) and cefetamet (Ro 15-8074)	0	before 2000	The in vitro activities of two new oral cephalosporins, ceftetrame (Ro 19-5247) and cefetamet (Ro 15-8074), were tested against 990 clinical bacterial isolates in comparison with that of cephalexin. Both compounds were more active than cephalexin against gram-negative bacteria, inhibiting most isolates of the family Enterobacteriaceae at concentrations of less than or equal to 4 micrograms/ml, bu…	10.1128/aac.31.3.473	P. Y. L. Chau, Y. K.;Ng, W. W.;Arnold, K.	Mar
1987	Use of trimethoprim-sulfamethoxazole in pediatric infections: relative merits of intravenous administration	0	before 2000	Trimethoprim-sulfamethoxazole (TMP-SMZ) has traditionally been employed as an oral formulation for infections in ambulatory pediatric patients. However, therapeutic concentrations of TMP and SMZ in serum and CSF are more consistently attained after intravenous administration. Serum half-life increases with the age of the child, and few significant toxic effects are observed with intravenous admin…	10.1093/clinids/9.supplement_2.s168	G. D. Overturf	Mar-Apr
1988	[Composition of the complex lipids of Flavobacterium meningosepticum]	0	before 2000	The free lipids of Flavobacterium meningosepticum were separated by thin layer chromatography, and the main lipid fractions were analysed by FAB (fast atom bombardment) mass spectrometry. The major products were di-iso-C15- and iso-C15-iso-C17-phosphatidylethanolamine, and two ninhydrin + and phosphorus- fractions. The structures of the latter two fractions were established as ornithine lipids by…	10.1016/0769-2609(88)90002-6	J. P. Asselineau, F.;Promé, D.;Promé, J. C.	Mar-Apr
1990	Respiratory infection caused by Flavobacterium meningosepticum	0	before 2000		10.1016/0140-6736(90)90780-9	J. H. Fujita, Y.;Irino, S.	2003-03-01
1991	[Production of hydroxy and oxo fatty acids by microorganisms as a model of adipocere formation]	0	before 2000	Microbial synthesis of hydroxy and oxo fatty acids was studied as one of the model of experimental adipocere formation. Conversion of various fatty acids into 10-hydroxy and 10-oxo fatty acids by Micrococcus luteus was also studied. Fatty acids possessing cis-9-unsaturated forms were converted into 10-hydroxy and 10-oxo fatty acids. On the other hand, enoic acids possessing trans-9-unsaturated fo…		H. Gotouda	Mar
1992	Flavobacterium meningosepticum peptide:N-glycosidase: influence of ionic strength on enzymatic activity	0	before 2000	Flavobacterium meningosepticum peptide:N-glycosidase-mediated deglycosylation of N-linked glycan strands of glycoproteins has been found to be strongly influenced by the ionic strength of the assay medium. By use of a modification of a previously published assay procedure for quantitative analysis of glycan release we have been able to improve reproducibility and thus to compare the extent of deg…	10.1016/0165-022x(92)90048-f	S. M. Gosselin, B. M.;Murray, G. J.;Viswanatha, T.	Mar
1995	Preparation of deglycosylated egg white avidin	0	before 2000	A simple procedure for the preparation of deglycosylated avidin is described. Commercially obtained avidin was treated with a mixed microbial culture. The cells were capable of growing on the oligosaccharide residues, but generally ignored the polypeptide portion of the egg white glycoprotein. The resultant deglycosylated avidin retained its biotin-binding characteristics. The major bacterial str…	10.1007/bf02783477	E. A. D. M. Bayer, F.;Kulik, T.;Wilchek, M.	Apr
1995	The major N-linked carbohydrate chains from human urokinase. The occurrence of 4-O-sulfated, (alpha 2-6)-sialylated or (alpha 1-3)-fucosylated N-acetylgalactosamine(beta 1-4)-N-acetylglucosamine elements	0	before 2000	The primary structure of the major N-linked carbohydrate chains attached to Asn302 of urinary-type plasminogen activator (urokinase) have been determined. Urokinase was completely deglycosylated with peptide-N4-(N-acetyl-beta-glucosaminyl)asparagine amidase F from Flavobacterium meningosepticum. Released oligosaccharides were separated from the remaining protein using gel-permeation chromatograph…	10.1111/j.1432-1033.1995.tb20351.x	A. A. V. O. Bergwerff, J.;Kamerling, J. P.;Vliegenthart, J. F.	2015-03-01
1995	Enzymatic peptide synthesis by the recombinant proline-specific endopeptidase from Flavobacterium meningosepticum and its mutationally altered Cys-556 variant	0	before 2000	Proline-specific endopeptidase (PSE) (EC 3.4.21.26) was investigated for its potential as a catalyst in peptide synthesis. Using an activated peptide ester or a peptide amide as the acyl component, the enzyme catalyzed kinetically controlled aminolysis and transpeptidation respectively, with various amino acid amides as acyl acceptors. To a certain extent the nucleophile preference reflected the …	10.1007/bf00191180	F. W. Krieg, N.	Mar
1996	Flavobacterium meningosepticum meningitis in an adult with acute leukaemia	0	before 2000		10.1136/pgmj.72.845.187-a	S. B. Krebs, P.;Bouscary, D.;Gauther, E.;Dreyfus, F.;Sicard, D.;Blanchard, H.	Mar
1996	Porcine fibrinogen glycopeptides: substrates for detecting endo-beta-N-acetylglucosaminidases F2 and F3(1)	0	before 2000	Two different glycopeptides were isolated in high yield from a thermolytic digest of porcine fibrinogen. Edman analysis established their sequences as Val-Glu-Asn(CHO)-Lys and Val-Gly-Glu-Asn(CHO)-Arg. These sequences are nearly identical to the two human fibrinogen glycopeptides, Val-Glu-Asn(CHO)-Lys (gamma-chain), and Met-Gly-Glu-Asn(CHO)-Arg (beta-chain). The predominant carbohydrate moiety of…	10.1006/abio.1996.0096	T. H. Plummer, Jr.;Phelan, A. W.;Tarentino, A. L.	2001-03-01
1997	Flavobacterium meningosepticum in intensive care units of a teaching hospital in Riyadh, Saudi Arabia	0	before 2000		10.5144/0256-4947.1997.240	A. M. A. Kambal, S. C.;Al Zeer, A.;Babay, H. H.
1998	Sequence analysis of the Porphyromonas gingivalis dipeptidyl peptidase IV gene	0	before 2000	We previously constructed a Porphyromonas gingivalis genomic library and isolated the 2.9 kb EcoRV fragment which specified glycylprolyl dipeptidyl aminopeptidase (GPase). Nucleotide sequencing of this fragment identified the single 2169 bp open reading frame which coded for a 723 amino acid protein. The amino acid sequencing of the NH2-terminal domain of the native and recombinant mature enzymes…	10.1016/s0167-4781(97)00225-x	M. H. Kiyama, M.;Shiroza, T.;Nakamura, S.;Takeuchi, A.;Masamoto, Y.;Abiko, Y.	2004-03-01
1998	Flavobacterium meningosepticum in ICUs	0	before 2000		10.5144/0256-4947.1998.84a	P. Thirumalaikolundusubramanian	Jan-Feb
1998	Crystal structure of glycosylasparaginase from Flavobacterium meningosepticum	0	before 2000	The crystal structure of recombinant glycosylasparaginase from Flavobacterium meningosepticum has been determined at 2.32 angstroms resolution. This enzyme is a glycoamidase that cleaves the link between the asparagine and the N-acetylglucosamine of N-linked oligosaccharides and plays a major role in the degradation of glycoproteins. The three-dimensional structure of the bacterial enzyme is very…	10.1002/pro.5560070327	J. T. Xuan, A. L.;Grimwood, B. G.;Plummer, T. H., Jr.;Cui, T.;Guan, C.;Van Roey, P.	Mar
1999	Flavobacterium meningosepticum bacteremia: an analysis of 16 cases	0	before 2000	BACKGROUND: Flavobacterium meningosepticum is an uncommon pathogen causing nosocomial pneumonia and meningitis in newborns. It is usually resistant to antimicrobial agents used to treat gram-negative bacilli. While the pathogen often results in high mortality and serious sequelae in newborns, it is also found to cause to disease in adults. Therefore, it is necessary to know the full spectrum of t…		C. E. W. Liu, W. W.;Yang, S. P.;Wang, F. D.;Fung, C. P.;You, K. W.;Liu, C. Y.	Mar
2000	TLA-1: a new plasmid-mediated extended-spectrum beta-lactamase from Escherichia coli	0	None Elizabithkingia	Escherichia coli R170, isolated from the urine of an infected patient, was resistant to expanded-spectrum cephalosporins, aztreonam, ciprofloxacin, and ofloxacin but was susceptible to amikacin, cefotetan, and imipenem. This particular strain contained three different plasmids that encoded two beta-lactamases with pIs of 7.0 and 9.0. Resistance to cefotaxime, ceftazidime, aztreonam, trimethoprim,…	10.1128/aac.44.4.997-1003.2000	J. A. Silva, C.;Ayala, G.;Estrada, M. A.;Garza-Ramos, U.;Lara-Lemus, R.;Ledezma, L.	Apr
2001	Chryseobacterium (Flavobacterium) meningosepticum outbreak associated with colonization of water taps in a neonatal intensive care unit	0	None MENA region	From September 1994 to May 1996, a strain of multi-resistant Chryseobacterium (Flavobacterium) meningosepticum was isolated from eight neonates on a neonatal intensive care unit. The strain was resistant to ampicillin, ceftazidime, imipenem, gentamicin, ciprofloxacin and trimethoprim-sulphamethoxazole, susceptible to piperacillin and amikacin, and had variable susceptibility to rifampicin and van…	10.1053/jhin.2000.0908	S. N. G. Hoque, J.;Kaufmann, M. E.;Tabaqchali, S.	Mar
2001	Metallo-beta-lactamase producers in environmental microbiota: new molecular class B enzyme in Janthinobacterium lividum	0	None MENA region	Eleven environmental samples from different sources were screened for the presence of metallo-beta-lactamase-producing bacteria by using a selective enrichment medium containing a carbapenem antibiotic and subsequently testing each isolate for production of EDTA-inhibitable carbapenemase activity. A total of 15 metallo-beta-lactamase-producing isolates, including 10 Stenotrophomonas maltophilia i…	10.1128/aac.45.3.837-844.2001	G. M. C. Rossolini, M. A.;Pantanella, F.;Docquier, J. D.;Amicosante, G.;Thaller, M. C.	Mar
2002	Toll-like receptor 4-MD-2 complex mediates the signal transduction induced by flavolipin, an amino acid-containing lipid unique to Flavobacterium meningosepticum	0	None MENA region	Flavolipin, an amino acid-containing lipid isolated from Flavobacterium meningosepticum, induces many immune responses. It has been shown that flavolipin does not induce an immune response of macrophages derived from C3H/HeJ mice, which possess a point mutation in Toll-like receptor 4 (TLR4). To determine whether TLR4 or the molecular complex of TLR4 and TLR4 association molecule MD-2 mediates th…	10.4049/jimmunol.168.6.2939	K. K. Gomi, K.;Kawai, Y.;Shiozaki, M.;Nishijima, M.	2015-03-01
2003	Epidemiology of neonatal meningitis in Qatar	1	Qatar	Objective: Neonatal meningitis is responsible for thousands of neonatal deaths annually all over the world. Our study was conducted to determine the epidemiology, management and best preventive measures for neonatal meningitis in Qatar. Methods: A retrospective study reviewed the records of bacterial meningitis patients under the age of one month. The study was carried out at Hamad Medical Hospit…		M. F. B. El-Said, M. S.;Janahi, M. A.;Habob, L. H.;El-Shafie, S. S.
2003	A Chryseobacterium miningosepticum outbreak in a neonatal ward	0	duplicate	OBJECTIVE: To report epidemiologic, bacteriologic, and clinical features of a Chryseobacterium meningosepticum outbreak. DESIGN: Outbreak investigation. SETTING: A neonatal intensive care unit (NICU) of a referral teaching hospital. METHODS: During 2 weeks in September 2001, four neonates in the NICU developed sepsis and underwent laboratory investigation. Multiple samples were obtained for cultu…	10.1086/502261	S. Ö. Güngör, M.;Akinci, A.;Durmaz, R.
2003	A Chryseobacterium meningosepticum outbreak in a neonatal ward	1	Turkey	OBJECTIVE: To report epidemiologic, bacteriologic, and clinical features of a Chryseobacterium meningosepticum outbreak. DESIGN: Outbreak investigation. SETTING: A neonatal intensive care unit (NICU) of a referral teaching hospital. METHODS: During 2 weeks in September 2001, four neonates in the NICU developed sepsis and underwent laboratory investigation. Multiple samples were obtained for cultu…	10.1086/502261	S. O. Güngör, M.;Akinci, A.;Durmaz, R.	Aug
2003	Analysis of an outbreak due to Chryseobacterium meningosepticum in a neonatal intensive care unit	1	Turkey	The aim of this study was to describe the epidemiological and clinical features of an outbreak due to Chryseobacterium meningosepticum. During a 11-day period, the outbreak was observed among four newborns in a neonatal intensive care unit (NICU) in a teaching hospital. All patients yielded C. meningosepticum in their blood cultures, in addition one was colonised in the throat. Antimicrobial susc…		M. S. D. Tekerekoglu, R.;Ayan, M.;Cizmeci, Z.;Akinci, A.
2005	Gram-negative bacteria from the camel tick Hyalomma dromedarii (Ixodidae) and the chicken tick Argas persicus (Argasidae) and their antibiotic sensitivities	1	Egypt	A total of nine species of gram-negative bacteria were isolated from organs and haemolymph of the hard tick Hyalomma (Hyalomma) dromedarii and the soft tick Argas (Persicargas) persicus. Four species namely Serratia liquefaciens, Stenotrophomonas maltophilia, Klebsiella ornithinolytica and Aeromonas hydrophila were isolated from H. dromedarii and five species namely Rahnella aquatilis, Pseudomona…		A. A. Montasser	Apr
2006	Fatal case of community-acquired bacteremia and necrotizing fasciitis caused by Chryseobacterium meningosepticum: case report and review of the literature	0	review	A diabetic patient with chronic heart failure developed necrotizing fasciitis and bacteremia caused by Chryseobacterium meningosepticum, which rapidly evolved into death, even with fasciotomy and intensive care. A review of the English literature found 10 cases of soft tissue infection caused by C. meningosepticum, which is rarely acquired in the community.	10.1128/jcm.44.3.1181-1183.2006	C. C. C. Lee, P. L.;Wang, L. R.;Lee, H. C.;Chang, C. M.;Lee, N. Y.;Wu, C. J.;Shih, H. I.;Ko, W. C.	Mar
2006	Community-acquired meningitis and sepsis caused by Chryseobacterium meningosepticum in a patient diagnosed with thalassemia major	1	Turkey	Chryseobacterium meningosepticum is a rare pathogen in cases of bacterial meningitis in adults and adolescents. We report on the case history of a 17-year-old boy with thalassemia major and meningitis and sepsis caused by C. meningosepticum in splenectomized. The patient received vancomycin therapy for 21 days and was discharged in a state of complete recovery.	10.1128/jcm.00588-06	N. A. Ozkalay, M.;Agus, N.;Helvaci, M.;Sirti, S.	Aug
2008	A Chryseobacterium meningosepticum outbreak observed in 3 clusters involving both neonatal and non-neonatal pediatric patients	1	Turkey	Three clusters of Chryseobacterium meningosepticum infections in a tertiary health center in July 2006 and January 2007 involving 8 newborns and 5 older children were investigated. The index patient was from the neonatal intensive care unit, and the older patients were from other pediatric wards. Cultures were obtained from the environment and from health care workers' hands as part of an outbrea…	10.1016/j.ajic.2007.09.008	M. Y. Ceyhan, I.;Tekeli, A.;Yurdakok, M.;Us, E.;Altun, B.;Kutluk, T.;Cengiz, A. B.;Gurbuz, V.;Barin, C.;Bagdat, A.;Cetinkaya, D.;Gur, D.;Tuncel, O.
2009	Tigecycline and colistin susceptibility of Chryseobacterium meningosepticum isolated from blood in Taiwan	0	None MENA region		10.1016/j.ijantimicag.2009.01.011	Y. T. C. Lin, Y. J.;Chiu, C. H.;Lin, M. L.;Yu, K. W.;Wang, F. D.;Liu, C. Y.	Jul
2010	Cyclobutanone analogues of beta-lactams revisited: insights into conformational requirements for inhibition of serine- and metallo-beta-lactamases	0	None MENA region	The most important mode of bacterial resistance to beta-lactam antibiotics is the expression of beta-lactamases. New cyclobutanone analogues of penams and penems have been prepared and evaluated for inhibition of class A, B, C, and D beta-lactamases. Inhibitors which favor conformations in which the C4 carboxylate is equatorial were found to be more potent than those in which the carboxylate is a…	10.1021/ja9086374	J. W. G. Johnson, M.;Goodfellow, V. J.;Marrone, L.;Heynen, M. L.;Strynadka, N. C.;Dmitrienko, G. I.	2003-03-01
2010	Production of feather hydrolysate by Elizabethkingia meningoseptica KB042 (MTCC 8360) in submerged fermentation	0	None MENA region	A keratinolytic bacterium Elizabethkingia meningoseptica KB042 was isolated from dropped off feathers. The bacterium showed 82.50 ± 0.3% feather degradation when grown on medium containing 10 g/l chicken feathers with initial pH 7.0 at 37°C, 150 rpm in 6 days. The pH of the medium was increased up to 10.02 ± 0.10 during 6 days of incubation. Soluble protein and amino acids concentration in the cu…	10.1007/s12088-010-0014-0	S. J. Nagal, P. C.	Oct
2011	Neonatal meningitis caused by Elizabethkingia meningoseptica in Saudi Arabia	1	saudi arabia	Elizabethkingia meningoseptica is a multi-drug resistant organism that can cause meningitis in premature neonates. We report a case of Elizabethkingia meningoseptica meningitis that was detected early in an extremely premature low birth weight infant. He was successfully treated with a combination of ciprofloxacin and piperacillin-tazobactam. The spread of infection was controlled with no other r…	10.3855/jidc.1570	M. Z. B. Amer, M.;Bukhari, A.;Nemenqani, D.
2011	Elizabethkingia meningosepticum (Chryseobacterium meningosepticum) Infections in Children	1	Turkey	Chryseobacterium meningosepticum is a ubiquitous Gram-negative bacillus historically associated primarily with meningitis in neonates and a wide variety of infections in immunocompromised patients. Neonatal infections often occur as outbreaks with environmental contamination being the source. C. meningosepticum infections are not common but are clinically important because the organism is natural…	10.1155/2011/215237	M. C. Ceyhan, M.
2011	Broad antibiotic resistance profile of the subclass B3 metallo-β-lactamase GOB-1, a di-zinc enzyme	0	irrelevant	The metallo-β-lactamase (MBL) GOB-1 was expressed via a T7 expression system in Escherichia coli BL21(DE3). The MBL was purified to homogeneity and shown to exhibit a broad substrate profile, hydrolyzing all the tested β-lactam compounds efficiently. The GOB enzymes are unique among MBLs due to the presence of a glutamine residue at position 116, a zinc-binding residue in all known class B1 and B…	10.1111/j.1742-4658.2011.08046.x	L. E. I. Horsfall, Y.;Lassaux, P.;Selevsek, N.;Liénard, B. M.;Poirel, L.;Kupper, M. B.;Hoffmann, K. M.;Frère, J. M.;Galleni, M.;Bebrone, C.	Apr
2011	Unusual transglycosylation activity of Flavobacterium meningosepticum endoglycosidases enables convergent chemoenzymatic synthesis of core fucosylated complex N-glycopeptides	0	irrelevant	Structurally well defined, homogeneous glycopeptides and glycoproteins are indispensable tools for functional glycomics studies. By screening of various endo-β-N-acetylglucosaminidases through the use of appropriate synthetic donor and acceptor substrates, we have found that the Flavobacterium meningosepticum endo-β-N-acetyl-glucosaminidases (GH family 18), including Endo-F2 and Endo-F3, were abl…	10.1002/cbic.201000763	W. L. Huang, J.;Wang, L. X.	2011-04-01
2012	Trimethoprim-sulfamethoxazole treatment for meningitis owing to multidrug-resistant Elizabethkingia meningoseptica in an extremely low-birthweight, premature infant	1	Turkey	Elizabethkingia meningoseptica is a recognised cause of meningitis in premature neonates and severe infections in immunocompromised adults; multi-drug resistance is a major issue. A premature infant developed sepsis, meningitis and hydrocephalus owing to E. meningoseptica and was treated successfully with trimethoprim-sulfamethoxazole (TMP-SMZ) for 3 weeks. A ventriculoperitoneal shunt was requir…	10.1179/2046905511y.0000000008	I. K. O. Gokce, M. Y.;Ozdemir, R.;Erdeve, O.;Oguz, S. S.;Canpolat, F. E.;Uras, N.;Dilmen, U.	Aug
2013	Posttraumatic keratitis caused by Elizabethkingia meningosepticum	1	Turkey	OBJECTIVE: To present a case of bacterial keratitis caused by Elizabethkingia meningosepticum in an eye after trauma. METHOD: Case report. RESULT: A 45-year-old woman was referred to our cornea clinic for keratitis, which had developed following nonpenetrating eye trauma from a tree branch. Cultures from a corneal smear demonstrated heavy growth of E. meningosepticum. Treatment with a combination…	10.1097/ICL.0b013e318291d171	E. A. Erdem, S.;Kibar, F.;Yagmur, M.;Koksal, F.;Ersoz, R.	Sep
2013	Identification and susceptibility to multipurpose disinfectant solutions of bacteria isolated from contact lens storage cases of patients with corneal infiltrative events	0	None MENA region	Corneal infiltrative events (CIEs) are being reported with increasing frequency in lens wearers and may be related to specific multipurpose disinfecting solution (MPDS), contact lens type or bacterial bio-burden. Here, the efficacy of MPDS's against bacteria from contact lens storage cases (CLSC) of patients with CIEs was investigated. Eighteen CLSC from patients with CIEs were cultured. All repo…	10.1016/j.clae.2013.02.001	S. S. Kilvington, J.;Nikolic, M.	Dec
2013	Selected emerging diseases of amphibia	0	irrelevant	This review summarizes the most recent updates on emerging infectious diseases of amphibia. A brief summary of Batrachochytrium dendrobatidis history, epidemiology, pathogenesis, life cycle, diagnosis, treatment, and biosecurity is provided. Ambystoma tigrinum virus, common midwife toad virus, frog virus 3, Rana grylio virus, Rana catesbeiana ranavirus, Mahaffey Road virus, Rana esculenta virus, …	10.1016/j.cvex.2013.01.005	L. V. K. Latney, E.	May
2013	16S rRNA gene-based identification of Elizabethkingia meningoseptica (Flavobacteriales: Flavobacteriaceae) as a dominant midgut bacterium of the Asian malaria vector Anopheles stephensi (Dipteria: Culicidae) with antimicrobial activities	0	irrelevant	Following their transmission from the human to the mosquito with the bloodmeal, malaria parasites have to persevere in the mosquito midgut for approximately 1 d. During this period the parasites are highly vulnerable to factors of the mosquito midgut, including bacteria. We here aimed at determining the microbial diversity of gut bacteria of the Asian malaria vector Anopheles stephensi (Liston) d…	10.1603/me12180	C. J. G. Ngwa, V.;Abdelmohsen, U. R.;Scheuermayer, M.;Fischer, R.;Hentschel, U.;Pradel, G.	Mar
2013	Allosteric transitions direct protein tagging by PafA, the prokaryotic ubiquitin-like protein (Pup) ligase	0	irrelevant	Protein degradation via prokaryotic ubiquitin-like protein (Pup) tagging is conserved in bacteria belonging to the phyla Actinobacteria and Nitrospira. The physiological role of this novel proteolytic pathway is not yet clear, although in Mycobacterium tuberculosis, the world's most threatening bacterial pathogen, Pup tagging is important for virulence. PafA, the Pup ligase, couples ATP hydrolysi…	10.1074/jbc.M112.435842	N. F. Ofer, N.;Korman, M.;Vishkautzan, M.;Khalaila, I.;Gur, E.	2019-04-01
2013	A rare polymicrobial keratitis involving Chryseobacterium meningosepticum and Delftia acidovorans in a cosmetic contact lens wearer	0	None MENA region	OBJECTIVE: To report an unusual case of keratitis in a cosmetic contact lens wearer caused by two rare organisms. METHOD: Case report. RESULTS: A 14-year-old cosmetic contact lens user presented with a paracentral corneal ulcer in her right eye. The cosmetic lenses were bought online. The cultures from corneal scrapings and contact lenses demonstrated heavy growth of Chryseobacterium meningosepti…	10.1097/ICL.0b013e3182448881	M. L. Ray, D. K.	Mar
2013	Enrichment and characterization of a bacterial culture that can degrade 4-aminopyridine	0	None MENA region	BACKGROUND: The agrichemical 4-aminopyridine is used as a bird repellent in crop fields and has an epileptogenic action in a variety of animals, including man and mouse. 4-Aminopyridine is biodegraded in the environment through an unknown mechanism. RESULTS: A 4-aminopyridine-degrading enrichment culture utilized 4-aminopyridine as a carbon, nitrogen, and energy source, generating 4-amino-3-hydro…	10.1186/1471-2180-13-62	S. N. Takenaka, R.;Minegishi, A.;Yoshida, K.	2021-03-01
2014	[Elizabethkingia meningosepticum bacteremia in a patient with Bardet-Biedl syndrome and chronic renal failure]	1	Turkey	Elizabethkingia meningosepticum, a gram-negative opportunistic pathogen may cause life-threatening nosocomial infections especially in newborns and immunosuppressive patients. This bacterium has a peculiar antibiotic resistance profile. It is resistant to most of the antibiotics against gram-negative bacteria and susceptible to antibiotics that are used to treat gram-positive bacteria, such as va…		B. F. Bayrak, M.;Bınay, U. D.;Çımen, C.;Özkantar Ünlügüneş, G. U.	Jul
2014	A preterm infant with intractable metabolic acidosis: a devastating presentation of Chryseobacterium meningosepticum meningitis	1	Turkey	Sepsis-related mortality and morbidity are the leading issues that neonatal intensive care units struggle with worldwide. We report a preterm infant with septic shock and intractable metabolic acidosis whose postmortem microbiologic examination revealed Chryseobacterium meningosepticum meningitis. We would like to alert clinicians about this uncommon sepsis agent, and to call into question the tr…		N. S.-O. Eroğlu-Ertuğrul, Ö;Yurdakök, M.	Sep-Oct
2014	Burden of carbapenem-resistant organisms in the Frankfurt/Main Metropolitan Area in Germany 2012/2013 - first results and experiences after the introduction of legally mandated reporting	0	None MENA region	Background: The federal state of Hesse, Germany, introduced a laboratory-based reporting scheme for carbapenem-resistant organisms (CROs).Method: The results of the first year of mandated reporting of CROs from April 2012 through March 2013 to the Public Health Authority of Frankfurt/Main, responsible for a population of 700,000 inhabitants, are described. Results: Within a period of 12 months 24…	10.1186/1471-2334-14-446	N. H. Kleinkauf, A.;Kempf, V. A. J.;Gottschalk, R.;Heudorf, U.
2015	Correction: Insights from the genome annotation of Elizabethkingia anophelis from the malaria vector Anopheles gambiae	0	None MENA region		10.1371/journal.pone.0122154
2015	Elizabethkingia anophelis: molecular manipulation and interactions with mosquito hosts	0	None MENA region	Flavobacteria (members of the family Flavobacteriaceae) dominate the bacterial community in the Anopheles mosquito midgut. One such commensal, Elizabethkingia anophelis, is closely associated with Anopheles mosquitoes through transstadial persistence (i.e., from one life stage to the next); these and other properties favor its development for paratransgenic applications in control of malaria para…	10.1128/aem.03733-14	S. B. Chen, M.;Walker, E. D.	Mar
2015	Identification and characterization of a novel prokaryotic peptide: N-glycosidase from Elizabethkingia meningoseptica	0	None MENA region	Peptide:N-glycosidase (PNGase) F, the first PNGase identified in prokaryotic cells, catalyzes the removal of intact asparagine-linked oligosaccharide chains from glycoproteins and/or glycopeptides. Since its discovery in 1984, PNGase F has remained as the sole prokaryotic PNGase. Recently, a novel gene encoding a protein with a predicted PNGase domain was identified from a clinical isolate of Eli…	10.1074/jbc.M114.605493	G. Y. Sun, X.;Bao, C.;Wang, L.;Li, M.;Gan, J.;Qu, D.;Ma, J.;Chen, L.	2020-03-01
2016	Endo-F3 Glycosynthase Mutants Enable Chemoenzymatic Synthesis of Core-fucosylated Triantennary Complex Type Glycopeptides and Glycoproteins	0	None MENA region	Chemoenzymatic synthesis is emerging as a promising approach to the synthesis of homogeneous glycopeptides and glycoproteins highly demanded for functional glycomics studies, but its generality relies on the availability of a range of enzymes with high catalytic efficiency and well defined substrate specificity. We describe in this paper the discovery of glycosynthase mutants derived from Elizabe…	10.1074/jbc.M116.721597	J. P. L. Giddens, J. V.;Amin, M. N.;Wang, L. X.	2022-04-01
2016	Apibacter adventoris gen. nov., sp. nov., a member of the phylum Bacteroidetes isolated from honey bees	0	None MENA region	Honey bees and bumble bees harbour a small, defined set of gut bacterial associates. Strains matching sequences from 16S rRNA gene surveys of bee gut microbiotas were isolated from two honey bee species from East Asia. These isolates were mesophlic, non-pigmented, catalase-positive and oxidase-negative. The major fatty acids were iso-C15 : 0, iso-C17 : 0 3-OH, C16 : 0 and C16 : 0 3-OH. The DNA G+…	10.1099/ijsem.0.000882	W. K. M. Kwong, N. A.	Mar
2016	Draft Genome Sequences of Strains Representing Each of the Elizabethkingia Genomospecies Previously Determined by DNA-DNA Hybridization	0	None MENA region	Draft genome sequences of Elizabethkingia meningoseptica and representatives of each of its four historically described genomospecies were sequenced here. Preliminary analysis suggests that Elizabethkingia miricola belongs to genomospecies 2, and both Elizabethkingia anophelis and Elizabethkingia endophytica are most similar to genomospecies 1.	10.1128/genomeA.00045-16	A. C. H. Nicholson, B. W.;Graziano, J. C.;Emery, B.;McQuiston, J. R.	2010-03-01
2016	CO2 sequestration by ureolytic microbial consortia through microbially-induced calcite precipitation	0	irrelevant	Urea is an abundant nitrogen-containing compound found in urine of mammals and widely used in fertilizers. This compound is part of the nitrogen biogeochemical cycle and is easily biodegraded by ureolytic microorganisms that have the urease enzyme. Previous studies, with ureolytic isolates, have shown that some ureolytic microorganisms are able to sequester CO2 through a process called microbiall…	10.1016/j.scitotenv.2016.06.199	T. O. N. Okyay, H. N.;Castro, S. L.;Rodrigues, D. F.
2016	Genome Sequence of Elizabethkingia anophelis Strain EaAs1, Isolated from the Asian Malaria Mosquito Anopheles stephensi	0	None MENA region	We sequenced the genome of a strain of the Gram-negative bacterial species Elizabethkingia anophelis, which is an important component of the Anopheles mosquito microbiome. This genome sequence will add to the list of resources used to examine host-microbe interactions in mosquitoes.	10.1128/genomeA.00084-16	J. A. H. Raygoza Garay, G. L.;Koundal, V.;Rasgon, J. L.;Mwangi, M. M.	2010-03-01
2017	The microbiome composition of Aedes aegypti is not critical for Wolbachia-mediated inhibition of dengue virus	0	None MENA region	BACKGROUND: Dengue virus (DENV) is primarily vectored by the mosquito Aedes aegypti, and is estimated to cause 390 million human infections annually. A novel method for DENV control involves stable transinfection of Ae. aegypti with the common insect endosymbiont Wolbachia, which mediates an antiviral effect. However, the mechanism by which Wolbachia reduces the susceptibility of Ae. aegypti to D…	10.1371/journal.pntd.0005426	M. D. Y. Audsley, Y. H.;McGraw, E. A.	Mar
2017	Elizabethkingia anophelis: Exploring the outbreak of disease in the Midwest	0	None MENA region		10.1097/01.Nurse.0000512887.67622.84	A. L. Coyle	Mar
2017	Elizabethkingia anophelis Isolated from Patients with Multiple Organ Dysfunction Syndrome and Lower Respiratory Tract Infection: Report of Two Cases and Literature Review	0	None MENA region	Elizabethkingia anophelis, originally discovered from Anopheles mosquito gut, is an emerging pathogen, especially in immunocompromised patients. We isolated two strains of E. anophelis from two separate patients with multiple organ dysfunction syndrome and lower respiratory tract infection. In this paper, we reviewed the status of E. anophelis infection and its antibiotics resistance from reporte…	10.3389/fmicb.2017.00382	S. J. Hu, T.;Zhang, X.;Zhou, Y.;Yi, Z.;Wang, Y.;Zhao, S.;Wang, M.;Ming, D.;Chen, S.
2017	Risk factors and outcome of levofloxacin-resistant Elizabethkingia meningoseptica bacteraemia in adult patients in Taiwan	0	None MENA region	Elizabethkingia meningoseptica is an emerging nosocomial pathogen associated with high mortality and inherently resistant to many antimicrobial agents. Levofloxacin has been considered as a therapeutic agent based on in vitro susceptibility. We aim to investigate the risk factors and outcomes for levofloxacin-resistant E. meningoseptica bacteraemia. Adult patients with E. meningoseptica bacteraem…	10.1007/s10096-017-2942-7	Y. C. H. Huang, Y. W.;Lin, Y. T.;Wang, F. D.;Chan, Y. J.;Yang, T. C.	Aug
2017	Mini review: New pathogen profiles: Elizabethkingia anophelis	0	review	Within a little more than 5 years since its taxonomic description in 2011, from the midgut of mosquitoes, Elizabethkingia anophelis has emerged as an important causes of sepsis in adults and children and in cases of neonatal meningitis. At least 3 moderate- to large-scale outbreaks of disease have been caused by this bacterium, the largest 2 occurring in the Midwest United States in 2015-2016. Se…	10.1016/j.diagmicrobio.2017.03.007	J. M. L. Janda, D. L.	Jun
2017	Acute Bacterial Meningitis in Qatar: A Hospital-Based Study from 2009 to 2013	1	Qatar	Background and Objectives. Bacterial meningitis is a common medical condition in Qatar. The aim of this study was to describe the clinical characteristics of bacterial meningitis, the frequency of each pathogen, and its sensitivity to antibiotics and risk factors for death. Patients and Methods. This retrospective study was conducted at Hamad General Hospital between January 1, 2009, and December…	10.1155/2017/2975610	F. Y. A.-K. Khan, M.;Almaslamani, E. A.;Hassan, A. A.;Mohamed, S. F.;Elbuzdi, A. A.;Elmaki, N. Y.;Anand, D.;Sanjay, D.
2017	Site-directed mutagenesis of UbiA to promote menaquinone biosynthesis in Elizabethkingia meningoseptica	0	None MENA region	To increase the menaquinone (MK) content of an Elizabethkingia meningoseptica, site-directed mutagenesis was generated to suppress 4-hydroxybenzoate octaprenyl transferase (UbiA) activity and subsequently blocked the ubiquinone (UQ) biosynthesis pathway. Fourteen conserved residues except L174 and G211 were mutated to analyze the effect of site-directed mutagenesis. The expression of UbiA in twel…	10.1016/j.procbio.2017.05.002	Y. D. Liu, X. M.;Xue, Z. L.;Hu, L. X.;Cheng, Q.;Chen, M. H.;Su, Y.;Zhu, B.;Xu, P.
2017	Site-directed mutagenesis of UbiA to promote menaquinone biosynthesis in <i>Elizabethkingia meningoseptica</i>	0	duplicate	To increase the menaquinone (MK) content of an Elizabethkingia meningoseptica, site-directed mutagenesis was generated to suppress 4-hydroxybenzoate octaprenyl transferase (UbiA) activity and subsequently blocked the ubiquinone (UQ) biosynthesis pathway. Fourteen conserved residues except L174 and G211 were mutated to analyze the effect of site-directed mutagenesis. The expression of UbiA in twel…	10.1016/j.procbio.2017.05.002	Y. D. Liu, X. M.;Xue, Z. L.;Hu, L. X.;Cheng, Q.;Chen, M. H.;Su, Y.;Zhu, B.;Xu, P.	JUL
2017	Elizabethkingia meningoseptica in a case of biliary tract infection following liver transplantation	1	saudi arabia	Objective: Rare disease Background: Elizabethkingia meningoseptica (E. meningoseptica) is an aerobic Gram-negative bacillus known to thrive in moist environments, and is now recognized as a hospital-acquired infection, being found to contaminate hospital equipment, respiratory apparatus, hospital solutions, water, and drainage systems. Nosocomial infection with E. meningoseptica occurs in immunoc…	10.12659/AJCR.905247	H. M. H. Musalem, Y. N.;Tuleimat, L. M.;Al Abbad, S. I.;Alsohaibani, F. I.
2017	Purification and Characterization of Elizabethkingia (L)-Amino Acid Esterase: an Enzyme Useful for Enzymatic Synthesis of the Dipeptide, Valyl-Glycine	0	None MENA region	Valyl-glycine (Val-Gly) is useful as a synthetic substrate of γ-glutamyl-valyl-glycine (γ-Glu-Val-Gly), which exhibits a strong taste of "kokumi." For efficient enzymatic synthesis of Val-Gly from valine methylester and glycine using (L)-amino acid esterase (LAE), we screened microorganisms producing LAE with synthetic activity toward Val-Gly. Among 17 isolates showing LAE activity, Elizabethking…	10.1007/s12010-017-2450-3	T. T. Tanaka, K.;Saddam, H. M.;Takeda, Y.;Wakayama, M.	Sep
2018	Fatal Elizabethkingia MeningosepticaCholangitis Following Biliary Stent Placement	0	None MENA region	Elizabethkingia (E.) meningosepticais a ubiquitous gram-negative bacillus belonging to the genus Chryseobacteriumand has been reported to cause nosocomial infections in both the immunocompromised and immunocompetent patients. E. meningoseptica can colonize the biliary tree after endoscopic procedures; and cholangitis, caused by this organism, is associated with a favorable prognosis. Here, we rep…	10.29271/jcpsp.2018.03.S35	K. Q. Ahmed, S. A.;Rehman, A.;Abidi, S. H.	Mar
2018	Evaluation of propolis extract as a disinfectant of Japanese quail (Coturnix coturnix japonica) hatching eggs	0	None MENA region	This study was carried out to evaluate the effectiveness of an alcoholic propolis extract (15%) as a disinfectant for Japanese quail (Coturnix coturnix japonica) hatching eggs. A total of 600 eggs were randomly divided into four experimental groups: 1) negative control (NC), without disinfection, 2) control (C), fumigated with formaldehyde gas, 3) (A), sprayed with 96% alcohol, and 4) (P), spraye…	10.3382/ps/pey102	J. A.-S. Batkowska, K. I. A.;Lukasz, W.;Nowakowicz-Debek, B.;Gryzinska, M.	2001-07-01
2018	Elizabethkingia anophelis Is the Dominant Elizabethkingia Species Found in Blood Cultures in Singapore	0	None MENA region		10.1128/jcm.01445-17	K. L. C. Chew, B.;Lin, R. T. P.;Teo, J. W. P.	Mar
2018	Under-utilization of taps in intensive care unit as a cause of reservoirs of nonfermenting gram-negative bacilli	0	None MENA region	INTRODUCTION: The under-utilisation of taps is associated with the generation of reservoirs of non-fermenting gram-negative bacilli with the ability to disseminate. We describe the detection and approach of the problem in an ICU. METHODS: Observational descriptive study in an ICU with individual cubicles with their own sink. We collected clinical samples from patients and environmental samples fr…	10.1016/j.eimc.2017.01.008	G. M.-R. de-Las-Casas-Cámara, M. D.;Adillo-Montero, M. I.;Muñoz-Egea, M. C.;Zapardiel-Ferrero, J.;Pérez-Jorge Peremarch, C.	Apr
2018	A rare case of complicated pericardial effusion with Elizabethkingia meningoseptica from Iran	1	Iran	Infections due to Elizabethkingia meningoseptica, a Gram-negative oxidative bacterium are frequently founded in neonatal and immunocompromised individuals. The notable characteristic of this organism is its multi-drug resistance to common antibiotics used for infections caused by Gram-negative bacteria. We report a rare case of complicated pericardial effusion due to E. meningoseptica in a 2-year…	10.14715/cmb/2018.64.3.9	H. S. H. Ebrahim-Saraie, H.;Khashei, R.;Nabavizadeh, S. H.
2018	Proteasome accessory factor A (PafA) transferase activity makes sense in the light of its homology with glutamine synthetase	0	irrelevant	The Pup-proteasome system (PPS) is a prokaryotic tagging and degradation system analogous in function to the ubiquitin-proteasome system (UPS). Like ubiquitin, Pup is conjugated to proteins, tagging them for proteasomal degradation. However, in the PPS, a single Pup-ligase, PafA, conjugates Pup to a wide variety of proteins. PafA couples ATP hydrolysis to formation of an isopeptide bond between P…	10.1016/j.jmb.2018.01.009	N. R. Hecht, O.;Dovrat, D.;Aharoni, A.;Gur, E.	2002-03-01
2018	Potential risk for bacterial contamination in conventional reused ventilator systems and disposable closed ventilator-suction systems	0	None MENA region	BACKGROUND: Few studies have investigated the difference in bacterial contamination between conventional reused ventilator systems and disposable closed ventilator-suction systems. The aim of this study was to investigate the bacterial contamination rates of the reused and disposable ventilator systems, and the association between system disconnection and bacterial contamination of ventilator sys…	10.1371/journal.pone.0194246	Y. C. L. Li, H. L.;Liao, F. C.;Wang, S. S.;Chang, H. C.;Hsu, H. F.;Chen, S. H.;Wan, G. H.
2018	Influence of site-directed mutagenesis of UbiA, overexpression of dxr, menA and ubiE, and supplementation with precursors on menaquinone production in Elizabethkingia meningoseptica	0	None MENA region	An indispensable fat-soluble vitamin, menaquinone (MK) has promising applications and potential economic value for industrial production. Traditionally, MK production has been improved through the development of better strains by a repeated mutation-selection approach. However, because of its randomness and low screening efficiency from larger mutant libraries, metabolic engineering was attempted…	10.1016/j.procbio.2018.01.022	Y. Y. Liu, Z. M.;Xue, Z. L.;Qian, S. H.;Wang, Z.;Hu, L. X.;Wang, J.;Zhu, H.;Ding, X. M.;Yu, F.
2018	Clinical Strains of Chryseobacterium and Elizabethkingia spp. Isolated from Pediatric Patients in a University Hospital: Performance of MALDI-TOF MS-Based Identification, Antimicrobial Susceptibilities, and Baseline Patient Characteristics	1	Turkey	Our objective was to evaluate the performance of matrix-assisted laser desorption ionization time-of-flight mass spectrometry (MALDI-TOF MS) for identification of the Chryseobacterium and Elizabethkingia spp. isolated from pediatric patients at Hacettepe University Hospital using 16S rRNA gene sequencing as the gold standard and to determine the antimicrobial susceptibility patterns of the isolat…	10.1089/mdr.2017.0206	H. C. T. Mirza, O.;Ölmez, S.;Azener, B.;Tuǧcu, G. D.;Özçelik, U.;Gürsoy, N. C.;Otlu, B.;Büyükçam, A.;Kara, A.;Sancak, B.
2018	Clinical Strains of <i>Chryseobacterium</i> and <i>Elizabethkingia</i> spp. Isolated from Pediatric Patients in a University Hospital: Performance of MALDI-TOF MS-Based Identification, Antimicrobial Susceptibilities, and Baseline Patient Characteristics	0	duplicate	Our objective was to evaluate the performance of matrix-assisted laser desorption ionization time-of-flight mass spectrometry (MALDI-TOF MS) for identification of the Chryseobacterium and Elizabethkingia spp. isolated from pediatric patients at Hacettepe University Hospital using 16S rRNA gene sequencing as the gold standard and to determine the antimicrobial susceptibility patterns of the isolat…	10.1089/mdr.2017.0206	H. C. T. Mirza, Ö;Ölmez, S.;Sener, B.;Tugcu, G. D.;Özçelik, U.;Gürsoy, N. C.;Otlu, B.;Büyükçam, A.;Kara, A.;Sancak, B.	JUL
2018	Clinical Strains of Chryseobacterium and Elizabethkingia spp. Isolated from Pediatric Patients in a University Hospital: Performance of MALDI-TOF MS-Based Identification, Antimicrobial Susceptibilities, and Baseline Patient Characteristics	0	duplicate	Our objective was to evaluate the performance of matrix-assisted laser desorption ionization time-of-flight mass spectrometry (MALDI-TOF MS) for identification of the Chryseobacterium and Elizabethkingia spp. isolated from pediatric patients at Hacettepe University Hospital using 16S rRNA gene sequencing as the gold standard and to determine the antimicrobial susceptibility patterns of the isolat…	10.1089/mdr.2017.0206	H. C. T. Mirza, Ö;Ölmez, S.;Şener, B.;Tuğcu, G. D.;Özçelik, U.;Gürsoy, N. C.;Otlu, B.;Büyükçam, A.;Kara, A.;Sancak, B.	Jul/Aug
2018	A rare case of complicated pericardial effusion with Elizabethkingia meningoseptica from Iran	0	duplicate	Infections due to Elizabethkingia meningoseptica, a Gram-negative oxidative bacterium are frequently founded in neonatal and immunocompromised individuals. The notable characteristic of this organism is its multi-drug resistance to common antibiotics used for infections caused by Gram-negative bacteria. We report a rare case of complicated pericardial effusion due to E. meningoseptica in a 2-year…	10.14715/cmb/2018.64.3.9	H. H. Sedigh Ebrahim-Saraie, H.;Khashei, R.;Nabavizadeh, S. H.	2028-02-01
2019	Elizabethkingia meningoseptica (Chryseobacterium meningosepticum) bacteraemia: a series of 12 cases at Prince Sultan Military Medical City KSA	1	saudi arabia	The aim of this study was to describe the epidemiological data, clinical features and outcome of patients with Elizabethkingia meningoseptica bacteraemia and to report the antimicrobial susceptibility pattern. All patients with E. meningoseptica bacteraemia were retrospectively recruited at the Prince Sultan Military Medical City, Riyadh, Saudi Arabia, between June 2013 and May 2019. Epidemiologi…	10.1016/j.nmni.2019.100617	F. S. K. Aldoghaim, N.;Alyami, A. M.;Alqasim, M. A.;Ahmed, M. A.;Al Aidaroos, A.;Al Odayani, A.
2019	<i>Elizabethkingia meningoseptica</i> (<i>Chryseobacterium meningosepticum</i>) bacteraemia: a series of 12 cases at Prince Sultan Military Medical City KSA	0	duplicate	The aim of this study was to describe the epidemiological data, clinical features and outcome of patients with Elizabethkingia meningoseptica bacteraemia and to report the antimicrobial susceptibility pattern. All patients with E meningoseptica bacteraemia were retrospectively recruited at the Prince Sultan Military Medical City, Riyadh, Saudi Arabia, between June 2013 and May 2019. Epidemiologic…	10.1016/j.nmni.2019.100617	F. S. K. Aldoghaim, N.;Alyami, A. M.;Alqasim, M. A.;Ahmed, M. A.;Al Aidaroos, A.;Al Odayani, A.	NOV
2019	Microbiology of Elizabethkingia spp. Isolates in hospitalized patients	1	saudi arabia	An increasing number of infections due to Elisabethkingia spp. have been observed and reported in recent years. Here we report the microbiological aspects of 13 cases with positive cultures for Elizabethkingia spp. From 1998 to 2017. Elizabethkingia isolates were identified using the Vitek 2 Compact 60 (AES software) Gram-Negative Identification test (GNI) card (bioMérieux. Marcy- l’Etoile, Franc…		A. M. R. Bazzi, A. A.;Al-Tawfiq, J. A.
2019	Microbiology of Elizabethkingia spp. isolates in hospitalized patients	0	duplicate	An increasing number of infections due to Elisabethkingia spp. have been observed and reported in recent years. Here we report the microbiological aspects of 13 cases with positive cultures for Elizabethkingia spp. from 1998 to 2017. Elizabethkingia isolates were identified using the Vitek 2 Compact 60 (AES software) Gram-Negative Identification test (GNI) card (bioMerieux. Marcy-l'Etoile, France…		A. M. R. Bazzi, A. A.;Al-Tawfiq, J.	2001-09-01
2019	Colonization and infection with a rare microorganism in a neonatal intensive care unit: three preterm infants with Elizabethkingia meningoseptica	1	Turkey	Elizabethkingia meningoseptica is a widespread gram-negative bacillus in the environment, but a rarely reported human pathogen presenting mostly as nosocomial infections. Advances in neonatal intensive care facilities and usage of sophisticated medical devices strengthen the invasive infectious potential of the microorganism. Clinical manifestations usually include primary bacteremia, meningitis,…	10.5546/aap.2019.eng.e631	K. T. Celik, D.;Olukman, O.;Gulfidan, G.;Calkavur, S.;Devrim, I.;Arslanoglu, S.	2001-12-01
2019	Comparative genomic analyses reveal diverse virulence factors and antimicrobial resistance mechanisms in clinical Elizabethkingia meningoseptica strains	0	None MENA region	Three human clinical isolates of bacteria (designated strains Em1, Em2 and Em3) had high average nucleotide identity (ANI) to Elizabethkingia meningoseptica. Their genome sizes (3.89, 4.04 and 4.04 Mb) were comparable to those of other Elizabethkingia species and strains, and exhibited open pan-genome characteristics, with two strains being nearly identical and the third divergent. These strains …	10.1371/journal.pone.0222648	S. S. Chen, M.;Blom, J.;Terrapon, N.;Henrissat, B.;Walker, E. D.
2019	Multicentre study evaluating matrix-assisted laser desorption ionization-time of flight mass spectrometry for identification of clinically isolated Elizabethkingia species and analysis of antimicrobial susceptibility	0	None MENA region	OBJECTIVES: Rapid identification of Elizabethkingia species is essential because these species show variations in antibiotic susceptibility and clinical outcomes. Many recent inaccuracies in Elizabethkingia identification by matrix-assisted laser desorption ionization-time of flight mass spectrometry (MALDI-TOF MS) have been noted. Accordingly, in this study, we evaluated the use of MALDI-TOF MS …	10.1016/j.cmi.2018.04.015	Y. H. P. Cheng, C. L.;Jian, M. J.;Cheng, Y. H.;Lee, S. Y.;Sun, J. R.;Shang, H. S.	Mar
2019	'Multicentre study evaluating matrix-assisted laser desorption ionization-time of flight mass spectrometry for identification of clinically isolated Elizabethkingia species and analysis of antimicrobial susceptibility' - Author's reply	0	duplicate		10.1016/j.cmi.2018.12.005	Y. H. P. Cheng, C. L.;Jian, M. J.;Cheng, Y. H.;Lee, S. Y.;Sun, J. R.;Shang, H. S.	Mar
2019	Flavobacteriaceae bacteremia in children: A multicenter study	0	inaccessible	Background: The Flavobacteriaceae family includes rare pathogens in children; Chryseobacterium indologenes and Elizabethkingia meningosepticum are the most common pathogenic species, with a wide range of clinical presentations and high mortality rate. Although rare, diagnosis is important due to inherent resistance to multiple antibiotics, especially those typically prescribed for empiric treatme…	10.1097/INF.0000000000002449	S. L. Cooper, I.;Ben-Zvi, H.;Ashkenazi-Hoffnung, L.;Ben-Shimol, S.;Shachor-Meyouhas, Y.;Grisaru-Soen, G.;Kriger, O.;Yahav, D.;Scheuerman, O.
2019	A Real-Time Multiplex PCR Assay for Detection of Elizabethkingia Species and Differentiation between Elizabethkingia anophelis and E. meningoseptica	0	irrelevant	Nosocomial infections of Elizabethkingia species can have fatal outcomes if not identified and treated properly. The current diagnostic tools available require culture and isolation, which can extend the reporting time and delay treatment. Using comparative genomics, we developed an efficient multiplex real-time PCR for the simultaneous detection of all known species of Elizabethkingia, as well a…	10.1128/jcm.01619-18	A. J. K. Kelly, S. E.;Gulvik, C. A.;Ivey, M. L.;Whitney, A. M.;Bell, M. E.;Nicholson, A. C.;Humrighouse, B. W.;McQuiston, J. R.	Apr
2019	Multiple layers of regulation determine the cellular levels of the Pup ligase PafA in Mycobacterium smegmatis	0	irrelevant	Despite being a destructive process, regulated protein degradation is fundamental for proper cell function. While regulated proteolysis in eukaryotes largely involves the ubiquitin-proteasome system (UPS), most bacterial species rely on multiple ATP-dependent proteases, such as the Clp proteases. Mycobacteria and related actinobacterial species also possess a degradation system analogous in its f…	10.1111/mmi.14278	M. S. Korman, S.;Vishkautzan, M.;Gur, E.	Aug
2019	Elizabethkingia miricola infection in Chinese spiny frog (Quasipaa spinosa)	0	None MENA region	Elizabethkingia miricola is a Gram-negative rod which has been incriminated in severe infections in humans. Recently, a serious infectious disease was identified in Chinese spiny frogs (Quasipaa spinosa), in the Sichuan Province of China; the disease was characterized by corneal opacity, the presence of ascites and neurological symptoms. A Gram-negative bacillus was isolated from the liver, splee…	10.1111/tbed.13101	X. P. Y. Lei, G.;Wang, K. Y.;OuYang, P.;Chen, F.;Huang, X. L.;Huang, C.;Lai, W. M.;Zhong, Z. J.;Huo, C. L.;Yang, Z. X.	Mar
2019	Microbial dysbiosis in inflammatory bowel diseases: Results of a metagenomic study in Saudi Arabia	0	irrelevant	Background: The intestinal microbiota plays an essential role in the pathogenesis of ulcerative colitis (UC)and Crohn disease (CD). Methods: Metagenomic studies were used to study microbiota in the diagnosed cases of UC and CD at King Fahad Medical City, Riyadh, Saudi Arabia. Each segment of the colon was flushed with distilled water during colonoscopy, and the material was aspirated, immediately…	10.23736/S1121-421X.19.02576-5	I. A. Masoodi, A. S.;Ahmad, S.;Alyamani, E. J.;Al-Lehibi, A. A.;Qutub, A. N.;Alsayari, K. N.;Alomair, A. O.
2019	Emerging Infectious Diseases	0	irrelevant	Emerging infectious diseases (EID) and reemerging infectious diseases are increasing globally. Zoonotic diseases are transmitted from animals to humans through direct contact or through food, water, and the environment. Vector-borne diseases are major sources of mortality and morbidity globally. Three mosquito-borne viruses are yellow fever, chikungunya virus, and dengue virus. Recent EIDs includ…	10.1016/j.cnur.2019.02.006	D. B. McArthur	Jun
2019	Production of Universal Group O Red Blood Cells by Alpha-N-Acetylgalactosaminidase Enzyme Expressed in Pichia pastoris	0	irrelevant	Enzymatic removal of blood groups antigens A and B is an efficient method for production of universal red blood cells. In this research, an α-N-acetylgalactosaminidase (NAGA) enzyme was expressed in Pichia pastoris for digestion of the A blood antigen. DNA sequence of the gene NAGA, originally expressed in Elizabethkingia meningosepticum (NAGA-EM), was ordered for optimization and synthesis. It w…	10.1007/s12288-018-0999-9	A. S. Molafilabi, M.;Rafatpanah, H.;Mashkani, B.	Jan
2019	Widespread detection of antibiotic-resistant bacteria from natural aquatic environments in southern ontario	0	None MENA region	To elucidate how widespread antibiotic resistance is in the surface water environment, we studied the prevalence of antibiotic resistance bacteria at four locations in southern Ontario. We found that the percentage of bacteria resistant to the antibiotic tetracycline was higher at the river site, which flows through agricultural land, and lower at the lake sites. A total of 225 colonies were sele…	10.1139/cjm-2018-0286	R. Y. Pashang, F.;Zhao, S.;Deljoomanesh, S.;Gilbride, K. A.
2019	Molecular identification and biological characteristic analysis of an Apiotrichum mycotoxinivorans (formerly Trichosporon mycotoxinivorans) strain isolated from sputum specimens of a pediatric patient with pneumonia	0	None MENA region	Apiotrichum mycotoxinivorans (formerly Trichosporon mycotoxinivorans) has long been used to degrade fungal toxins in livestock feed. However, clinic reports about this type of fungus are rare. In this study, we report the morphology, biochemistry, and molecular characteristics of an A. mycotoxinivorans strain isolated from a pediatric patient with congenital ventricular septal defect and pneumoni…	10.1016/j.mycmed.2019.01.010	L. J. Peng, Y. Q.;Jiang, G. M.;Ou, J. Y.;Zeng, L. T.;Zhang, H. H.;Chen, D. Q.;Jiang, Y. T.	Jun
2019	Re: 'Multicentre study evaluating matrix-assisted laser desorption ionization-time of flight mass spectrometry for identification of clinically isolated Elizabethkingia species and analysis of antimicrobial susceptibility' by Shang et al	0	duplicate		10.1016/j.cmi.2018.11.018	G. R. G. Rahim, N.;Maheshwari, P.	Mar
2019	The antibiotic resistance and pathogenicity of a multidrug-resistant Elizabethkingia anophelis isolate	0	None MENA region	Elizabethkingia anophelis 12012-2 PRCM was isolated from a patient with multiple organ dysfunction syndrome and lower respiratory tract infection in China. Minimum inhibitory concentration (MIC) analysis demonstrated that it was resistant to 20 antibiotics including trimethoprim/sulfamethoxazole and ciprofloxacin, which were effective for the elimination of other Elizabethkingia infections. To in…	10.1002/mbo3.804	M. G. Wang, H.;Lin, N.;Zhang, Y.;Huang, N.;Walker, E. D.;Ming, D.;Chen, S.;Hu, S.	Nov
2020	Evaluation of bacterial contamination and mutagenic potential of treated wastewater from Al-Samra wastewater treatment plant in Jordan	1	Jordan	Jordan is one of the lowest countries in the world in terms of water resources. The reuse of treated wastewater is an important alternative to supply agricultural demands for water. In Jordan, Kherbet Al-Samra wastewater treatment plant (KSWWTP) is the largest and its effluent is mainly used for irrigation purposes. In this study, bacterial contamination and mutagenic potential were evaluated in …	10.2166/wh.2020.193	N. A. A.-R. Al-Quraan, L. I.;Sallal, A. K.
2020	<i>Chryseobacterium</i>/<i>Elizabethkingia species</i> infections in Saudi Arabia	0	duplicate	Objectives: To describe the epidemiological, clinical, and outcome data of patients infected or colonized with Chryseobacterium/Elizabethkingia spp including antibiotic susceptibility patterns. Methods: This retrospective study was conducted at Prince Sultan Military Medical City, Riyadh, Saudi Arabia. All patients infected or colonized by Chryseobacterium/Elizabethkingia spp who were admitted be…	10.15537/smj.2020.3.24985	A. M. K. Alyami, N. M.;AlQasim, M. A.;Al Doghaim, F. S.;Albehlal, L. B.;Ahmed, M. A.;Al Aidaroos, A. Y.;Al Odayani, A.	MAR
2020	Chryseobacterium/Elizabethkingia species infections in Saudi Arabia	1	saudi arabia	OBJECTIVES: To describe the epidemiological, clinical, and outcome data of patients infected or colonized with Chryseobacterium/Elizabethkingia spp including antibiotic susceptibility patterns. METHODS: This retrospective study was conducted at Prince Sultan Military Medical City, Riyadh, Saudi Arabia. All patients infected or colonized by Chryseobacterium /Elizabethkingia spp who were admitted b…	10.15537/smj.2020.3.24985	A. M. K. Alyami, N. M.;AlQasim, M. A.;Al Doghaim, F. S.;Albehlal, L. B.;Ahmed, M. A.;Al Aidaroos, A. Y.;Al Odayani, A.	Mar
2020	Early neonatal sepsis and meningitis caused by Elizabethkingia meningoseptica in Saudi Arabia	1	saudi arabia	Elizabethkingia meningoseptica (E. meningoseptica ) are Gram-negative bacteria commonly associated with nosocomial infections in neonates. This is a case study of E. meningoseptica, presented as meningitis and sepsis in a term baby. The female infant was born by vaginal delivery at 37 weeks gestational age. The case was peculiar because the baby was neither premature nor immuno-compromised, which…	10.15537/SMJ.2020.7.25720	A. I. K. Barnawi, F. N.;Almuwallad, O. K.;Kassarah, K. A.
2020	Joint infection due to Elizabethkingia miricola	0	None MENA region		10.37201/req/081.2019	E. C. Calatrava, I.;Foronda, C.;Cobo, F.	Apr
2020	Unusual accumulation of a wide array of antimicrobial resistance mechanisms in a patient with cytomegalovirus-associated hemophagocytic lymphohistiocytosis: A case report	1	Qatar	Background: Infections with multidrug-resistant organisms (MDRO) pose a serious threat to patients with dysregulated immunity such as in hemophagocytic lymphohistiocytosis (HLH), but such infections have rarely been comprehensively characterized. Here, we present a fatal case of HLH secondary to cytomegalovirus (CMV) infection complicated by both anti-viral drug resistance and sepsis from multipl…	10.1186/s12879-020-04966-z	M. R. S. Hasan, M. S.;Sundararaju, S.;Tsui, K. M.;Karim, M. Y.;Roscoe, D.;Imam, O.;Janahi, M. A.;Thomas, E.;Dobson, S.;Tan, R.;Tang, P.;Lopez, A. P.
2020	Whole-genome analysis of the potentially zoonotic Elizabethkingia miricola FL160902 with two new chromosomal MBL gene variants	0	None MENA region	OBJECTIVES: Elizabethkingia is an emerging life-threatening pathogen in both humans and animals. We describe the whole-genome analysis of an Elizabethkingia miricola strain isolated from a diseased frog in China and investigate the molecular mechanism of carbapenem resistance in this pathogen. METHODS: WGS of E. miricola FL160902 was performed using single-molecule, real-time technology. A phylog…	10.1093/jac/dkz480	R. Z. Hu, Q.;Gu, Z.	2001-03-01
2020	Chryseobacterium/Elizabethkingia species infections in Saudi Arabia	1	saudi arabia	Objectives: To describe the epidemiological, clinical, and outcome data of patients infected or colonized with Chryseobacterium/Elizabethkingia spp including antibiotic susceptibility patterns. Methods: This retrospective study was conducted at Prince Sultan Military Medical City, Riyadh, Saudi Arabia. All patients infected or colonized by Chryseobacterium /Elizabethkingia spp who were admitted b…	10.15537/smj.2020.3.24985	N. M. A. D. Kaabia, F. S.;Odayani, A. A.;Ahmed, M. A.;Alyami, A. M.;AlQasim, M. A.;Albehlal, L. B.;Al Aidaroos, A. Y.
2020	Monitoring and controlling bacteria in pharmaceutical industries water system	1	Egypt	Aim: This research aimed to monitor pharmaceutical water system by sampling water from all treatment stages, identify bacterial isolates from each phase and determine the most suitable methods to control them. Methods and Results: Water samples were collected and examined from pharmaceutical water system in a pharmaceutical factory in Giza, Egypt during 12 months, once per month (from December 20…	10.1111/jam.14686	N. A. S. Selim, A. M.;Ibrahim, M. K.
2021	<i>Elizabethkingia meningoseptica</i>: An Uncommon Cause of Peritonitis In Continuous Ambulatory Peritoneal Dialysis: A Case Report and Review of Literature	0	duplicate	Peritonitis is a major complication of peritoneal dialysis (PD) and due to its gravity, it remains the primary reason to switch from PD to hemodialysis. Elizabethkingia meningoseptica, a non-fermentative Gram-negative bacillus, is rarely encountered as a pathogen causing peritonitis in adults. We present here a case report of an acquired infection with this organism in adult on PD. To the best of…	10.4103/1319-2442.336783	S. T. Abidi, L.;Guedri, Y.;Karaborni, S.;Ghechir, Z.;Ketata, S.;Bouallegue, O.;Boujaafar, N.;Achour, A.	MAY-JUN
2021	Elizabethkingia meningoseptica: An Uncommon Cause of Peritonitis In Continuous Ambulatory Peritoneal Dialysis: A Case Report and Review of Literature	1	Tunisia	Peritonitis is a major complication of peritoneal dialysis (PD) and due to its gravity, it remains the primary reason to switch from PD to hemodialysis. Elizabethkingia meningoseptica, a non-fermentative Gram-negative bacillus, is rarely encountered as a pathogen causing peritonitis in adults. We present here a case report of an acquired infection with this organism in adult on PD. To the best of…	10.4103/1319-2442.336783	S. T. Abidi, L.;Guedri, Y.;Karaborni, S.;Ghechir, Z. B.;Ketata, S.;Bouallegue, O.;Boujaafar, N.;Achour, A.	May-Jun
2021	Clinical characteristics of children with cystic fibrosis infected with unusual bacteria	1	Turkey	OBJECTIVES-AIM: Pulmonary infections are usually caused by bacterial microorganisms such as Pseudomonas aeruginosa, Staphylococcus aureus, Haemophilus influenzae, and Burkholderia cepacia complex in cystic fibrosis (CF) patients. Unusual bacteria (UB) have been described by new isolation techniques recently in the respiratory samples of CF patients. The aim is to investigate the effects of the pr…	10.23736/s2724-5276.21.06189-2	D. D. E. Ademhan Tural, D.;Emiralioglu, N.;Ozsezen, B.;Hazirolan, G.;Sunman, B.;Yalcin, E.;Özçelik, U.;Kiper, N.	2015-04-01
2021	N-(3-oxododecanoyl)-homoserine lactone disrupts intestinal barrier and induces systemic inflammation through perturbing gut microbiome in mice	0	irrelevant	As a quorum sensing signal molecule, N-(3-oxododecanoyl)-homoserine lactone (3OC12) regulate the population behavior of microorganisms. Many studies have proved that 3OC12 harm the physiological function of host intestinal epithelial cells. However, the detrimental effects of 3OC12 on intestinal health need verification in animals. Besides, the role of gut microbiome in 3OC12-induced intestinal d…	10.1016/j.scitotenv.2021.146347	W. W. Cheng, Z.;Xiong, Y.;Wu, Z.;Tan, X.;Yang, Y.;Zhang, H.;Zhu, X.;Wei, H.;Tao, S.	2015-07-01
2021	Investigation of an outbreak of Elizabethkingia meningoseptica on a pediatric intensive care unit	1	Turkey	Objective: This paper reports an Elizabethkingia meningoseptica outbreak on a pediatric intensive care unit with emphasis on investigation of outbreak source, infection control interventions, patient characteristics and comparative antimicrobial susceptibility results. Methods: This was an ambidirectional cohort study conducted in a university hospital 20-bed pediatric intensive care unit. Patien…	10.3205/dgkh000390	M. B. M. Erinmez, A.;Zer, Y.
2021	Identification of Cellulolytic Bacteria from Guts of Microcerotermes diversus Silvestri (Isoptera: Termitidae) in Southern Iran	1	Iran	Termites are a large and important group of insects in terrestrial ecosystems that decompose lignocelluloses. Among these, Microcerotermes diversus Silvestri (Termitidae) is a destructive invasive pest in many tropical and subtropical regions. In the present study, M. diversus specimens were collected from traps in Ahvaz, Bandar Abbas, Kish, and Khark Islands. Sample suspensions were prepared in …	10.1007/s00284-021-02369-0	Z. H. Fathollahi, B.;Imani, S.;Hassanzadeh, N.;Abdigoudarzi, M.
2021	Identification of Cellulolytic Bacteria from Guts of <i>Microcerotermes diversus</i> Silvestri (Isoptera: <i>Termitidae</i>) in Southern Iran	0	duplicate	Termites are a large and important group of insects in terrestrial ecosystems that decompose lignocelluloses. Among these, Microcerotermes diversus Silvestri (Termitidae) is a destructive invasive pest in many tropical and subtropical regions. In the present study, M. diversus specimens were collected from traps in Ahvaz, Bandar Abbas, Kish, and Khark Islands. Sample suspensions were prepared in …	10.1007/s00284-021-02369-0	Z. H. Fathollahi, B.;Imani, S.;Hassanzadeh, N.;Abdigoudarzi, M.	APR
2021	Cross-reactivity of the IDEXX Legiolert method with other Gram-negative bacteria and waterborne pathogens leads to false-positive assay results	0	None MENA region	Legionella species are the causative agent of Legionnaires' disease, a potentially fatal bacterial pneumonia. New regulations and standards have prioritized the development of water safety plans to minimize the growth and spread of Legionella species in buildings. To determine the presence and type of Legionella in a water system, microbiological culturing is the gold standard method. However, re…	10.1111/lam.13469	M. B. Hirsh, J. L.;Mietzner, S.;Rihs, J. D.;Stout, J. E.	Jun
2021	Core-Proteomics-Based Annotation of Antigenic Targets and Reverse-Vaccinology-Assisted Design of Ensemble Immunogen against the Emerging Nosocomial Infection-Causing Bacterium Elizabethkingia meningoseptica	0	None MENA region	Elizabethkingia meningoseptica is a ubiquitous Gram-negative emerging pathogen that causes hospital-acquired infection in both immunocompromised and immunocompetent patients. It is a multi-drug-resistant bacterium; therefore, an effective subunit immunogenic candidate is of great interest to encounter the pathogenesis of this pathogen. A protein-wide annotation of immunogenic targets was performe…	10.3390/ijerph19010194	M. N. Idrees, M. Y.;Altaf, K. U.;Alatawi, E. A.;Aba Alkhayl, F. F.;Allemailem, K. S.;Almatroudi, A.;Ali Khan, M.;Hamayun, M.;Khan, T.;Ali, S. S.;Khan, A.;Wei, D. Q.	2024-12-01
2021	Investigation of Phylogeny and Drug Resistance Mechanisms of Elizabethkingia anophelis Isolated from Blood and Lower Respiratory Tract	0	None MENA region	Elizabethkingia species are environmental bacteria associated with opportunistic infections in vulnerable populations. Traditionally, Elizabethkingia meningoseptica was considered the predominant pathogenic species. However, commercial identification systems have routinely misidentified Elizabethkingia anophelis as E. meningoseptica, leading to a mischaracterization of clinical strains and an und…	10.1089/mdr.2020.0263	P. M. K. M. Larkin, L.;Malenfant, J. H.;Gaynor, P.;Contreras, D. A.;Garner, O. B.;Yang, S.;Allyn, P.	Sep
2021	Antimicrobial Effects of Minocycline, Tigecycline, Ciprofloxacin, and Levofloxacin against Elizabethkingia anophelis Using In Vitro Time-Kill Assays and In Vivo Zebrafish Animal Models	0	None MENA region	Elizabethkingia anophelis is a multidrug-resistant pathogen. This study evaluated the antimicrobial activity of minocycline, tigecycline, ciprofloxacin, and levofloxacin using in vitro time-kill assays and in vivo zebrafish animal models. The E. anophelis strain ED853-49 was arbitrarily selected from a bacterial collection which was concomitantly susceptible to minocycline, tigecycline, ciproflox…	10.3390/antibiotics10030285	J. N. L. Lin, C. H.;Huang, Y. H.;Yang, C. H.	2010-03-01
2021	Dissemination of carbapenem resistance and plasmids encoding carbapenemases in Gram-negative bacteria isolated in India	0	None MENA region	BACKGROUND: Carbapenem resistance in Gram-negative bacteria is an ongoing public health problem of global dimensions leaving very few treatment options for infected patients. OBJECTIVES: To study the dissemination of plasmid-borne carbapenemase genes in Gram-negative bacteria from a diagnostic centre in Tamil Nadu, India. METHODS: A total of 151 non-repetitive isolates belonging to 10 genera were…	10.1093/jacamr/dlab015	P. L. Manohar, S.;Lopes, B. S.;Nachimuthu, R.	Mar
2021	Intrinsically Resistant Bacteria as Looming Disaster: A Rare Case Report of Elizabethkingia meningoseptica Meningitis in a Neonate	0	None MENA region	Elizabethkingia meningoseptica is a recognized cause of neonatal meningitis with high mortality rate of approximately 57%, but clinical data detailing these infections remain limited from India. Though this bacteria has a Gram-negative character, it is usually multidrug resistant to antibiotics usually prescribed for Gram-negative bacterial infections and susceptible to antibiotics for Gram-posit…	10.1055/s-0041-1724234	P. D. Patro, P.;Padhi, P.	Mar
2021	Elizabethkingia miricola infection in multiple anuran species	0	None MENA region	This report describes an outbreak of Elizabethkingia miricola in northern leopard frogs (Lithobates pipiens) and three other species of frogs and toads held in captivity in Germany. The authors examine several treatment options and underline the difficulties in treating larger numbers of individuals with antimicrobials applied through bathing. Whole genome sequencing of three bacterial isolates e…	10.1111/tbed.13761	J. E. Trimpert, I.;Vladimirova, D.;Haake, A.;Schink, A. K.;Klopfleisch, R.;Lübke-Becker, A.	Mar
2022	Hydrocarbon degradation test among the microbial community in oil-contaminated soil of power generators in Kerbala city, Iraq	1	Iraq	The present study was designed to isolate the microbial community from oil-contaminated sites and other non-oil-contaminated sites which served as control samples in Kerbala city. In addition to test the effect of hydrocarbons on the growth of some types of bacteria. Bacterial genera and species were identified based on their growth on nutrient agar and blood agar as well as biochemical tests. Ac…	10.24996/ijs.2022.63.7.14	A. A. Y. Abid Al-Hisnawi, Y. K.;Kadhum, N. H.;Mustafa, J. M.
2022	Elizabethkingia Meningoseptica Infection in Neonates: Two Case Reports from the Eastern Region of Oman	1	Oman	ABS TR ACT Elizabethkingia meningoseptica is a gram-negative rod-shaped bacterium commonly found in soil and water. This organism is associated with nosocomial infections, especially in neonatal wards, as it has been isolated from contaminated medical equipment. Prompt diagnosis and early institution of appropriate combination therapy for prolonged period are crucial in the management of such inf…	10.5001/omj.2022.21	K. A. Almatari, R.;Al-Rashdi, M.;Hamadalnil, Y.
2022	Antimicrobial Resistance and Comparative Genomic Analysis of Elizabethkingia anophelis subsp. endophytica Isolated from Raw Milk	0	None MENA region	Elizabethkingia anophelis is an emerging multidrug-resistant pathogen that causes severe nosocomial and community-acquired infections worldwide. We report the first case of E. anophelis isolation in Russia and the first isolation from raw cow’s milk. The ML-44 demonstrated resistance to 28 antimicrobials of 33 tested in the disk-diffusion test. Whole genome-based phylogeny showed ML-44 strain clu…	10.3390/antibiotics11050648	P. A. Z. Andriyanov, P. A.;Kashina, D. D.;Tutrina, A. I.;Liskova, E. A.;Razheva, I. V.;Kolbasov, D. V.;Ermolaeva, S. A.
2022	Antimicrobial Resistance and Comparative Genomic Analysis of <i>Elizabethkingia anophelis</i> subsp. <i>endophytica</i> Isolated from Raw Milk	0	duplicate	Elizabethkingia anophelis is an emerging multidrug-resistant pathogen that causes severe nosocomial and community-acquired infections worldwide. We report the first case of E. anophelis isolation in Russia and the first isolation from raw cow's milk. The ML-44 demonstrated resistance to 28 antimicrobials of 33 tested in the disk-diffusion test. Whole genome-based phylogeny showed ML-44 strain clu…	10.3390/antibiotics11050648	P. A. Z. Andriyanov, P. A.;Kashina, D. D.;Tutrina, A. I.;Liskova, E. A.;Razheva, I. V.;Kolbasov, D. V.;Ermolaeva, S. A.	MAY
2022	A Rare Infectious Agent: <i>Elizabethkingia anophelis</i>; Second Case Reported from Turkey	1	Turkey	Elizabethkingia anophelis is a Gram-negative, aerobic, nonmotile bacillus belonging to the Flavobacteriaceae family. In recent years, it has emerged as a cause of life-threatening infections, especially in immunocompromised patients. In this study, a 6-month-old baby patient with E. anophelis growth in simultaneous tracheal aspirate and urine culture samples sent to investigate the etiology of fe…	10.18521/ktd.977806	O. O. Aydemir, E. S.;Elmas, B.;Caha, V.
2022	Identification and assessment of antimicrobial resistance bacteria in a hemodialysis water treatment system	1	morocco	The water treatment process is a vital factor for hemodialysis (HD) patients. This study aimed to assess the degree of contamination of HD water by bacteria at the HD center of Mohammedia, Morocco, in addition to evaluating the antimicrobial resistance of isolated bacteria. Fifty-four water samples were taken, the appropriate cultures were used to isolate the pathogenic bacteria, which were ident…	10.2166/WH.2022.267	L. C. Chaoui, T.;Zalegh, I.;Mhand, R. A.;Mellouki, F.;Rhallabi, N.
2022	Elizabethkingia meningoseptica Infection in COVID-19 Patients	1	Qatar	Bacterial and fungal coinfections including the emergence of antimicrobial resistance are well-recognized in the era of coronavirus disease 2019 (COVID-19) infections. We present three cases of Elizabethkingia meningoseptica (EM), superinfections in COVID-19 patients admitted between the period of April 2021 and May 2021. All cases were intubated; had central venous catheters, had received prior …	10.7759/cureus.30337	M. S. Chaponda, A.;Dulli, M. W.;Sioufi, S.;Al Wali, W.	Oct
2022	An Elizabethkingia meningoseptica (Chryseobacterium meningosepticum) Outbreak in Intensive Care Units and Infection Control Measures	0	None MENA region	Introduction: Elizabethkingia meningoseptica is an emerging gram-negative opportunistic nosocomial pathogen reported in immuno-compromised patients. We aimed to report an outbreak of E. meningoseptica acquisition in the intensive care units (ICUs) of a training and research hospital in Turkey and highlight the infection control measures.Materials and Methods: Bacterial strains were determined usi…	10.5578/flora.20229804	F. B. Erdem, T.;Kalayc, Y.;Öcal, M. M.;Ünal, N.;Köksal, F.
2022	16s rRNA-based phylogenetic analyses of<i> Elizabethkingia</i><i> anophelis:</i> Detection of<i> Elizabethkingia</i><i> anophelis,</i> a rare infectious agent from blood and determination of antibiotic susceptibility in Turkey	0	duplicate	Purpose: Elizabethkingia anophelis was firstly isolated from the midgut of the Anopheles gambiae mosquito in 2011. After this year, it was isolated in some intensive care cases in Africa and Asia. This study, it was aimed to confirm the identification of E. anophelis in the blood of a pediatric patient.Methods: After the suspicious bacteria were grown on blood agar, MALDI-TOF MS and 16s rRNA gene…	10.1016/j.ijmmb.2022.07.004	H. C. Kadi, Y. T.;Yener, N.;Vural, D. G.;Bilgin, K.;Birinci, A.	OCT-DEC
2022	16s rRNA-based phylogenetic analyses of Elizabethkingia anophelis: Detection of Elizabethkingia anophelis, a rare infectious agent from blood and determination of antibiotic susceptibility in Turkey	1	Turkey	Purpose: Elizabethkingia anophelis was firstly isolated from the midgut of the Anopheles gambiae mosquito in 2011. After this year, it was isolated in some intensive care cases in Africa and Asia. This study, it was aimed to confirm the identification of E. anophelis in the blood of a pediatric patient. Methods: After the suspicious bacteria were grown on blood agar, MALDI-TOF MS and 16s rRNA gen…	10.1016/j.ijmmb.2022.07.004	H. T. C. Kadi, Y.;Yener, N.;Gur Vural, D.;Bilgin, K.;Birinci, A.
2022	Intercolony Comparisons of Gut Microbiome Composition From Lab Reared Eastern Subterranean Termites (Blattodea: Rhinotermitidae)	0	None MENA region	Termites are social insects living in colonies composed of worker, soldier, and reproductive castes. Termite hindguts are inhabited by all three domains of life- Eukarya (protists), Bacteria, and Archaea. These gut microorganisms are horizontally and vertically transferred by nestmates and reproductives, respectively. Prior evidence suggests that every colony potentially has a different gut micro…	10.1093/jisesa/ieac015	R. S. Sapkota, M. E.	2001-03-01
2022	Acinetobacter baumannii, Klebsiella pneumoniae and Elizabethkingia miricola isolated from wastewater have biodegradable activity against fluoroquinolone	1	Egypt	Ciprofloxacin (CIP) and levofloxacin (LEV), widely used fluoroquinolone antibiotics, are often found in sewage from the sewage treatment plants and marine environment. In this study, CIP and LEV biodegrading bacterial consortia were obtained from industrial wastewater. Microorganisms in these consortia were identified as Acinetobacter baumannii (A. baumannii), Klebsiella pneumoniae (K. pneumoniae…	10.1007/s11274-022-03367-5	R. A. E. N. Shaker, Y. I.;Adly, M. E.;Khattab, R. A.;Ragab, Y. M.	2016-08-01
2022	Engineering microbial consortia of Elizabethkingia meningoseptica and Escherichia coli strains for the biosynthesis of vitamin K2	0	None MENA region	BACKGROUND: The study and application of microbial consortia are topics of interest in the fields of metabolic engineering and synthetic biology. In this study, we report the design and optimisation of Elizabethkingia meningoseptica and Escherichia coli co-culture, which bypass certain limitations found during the molecular modification of E. meningoseptica, such as resistance to many antibiotics…	10.1186/s12934-022-01768-7	Q. Z. Yang, Z.;Zhao, G.;Wang, L.;Wang, H.;Ding, X.;Jiang, C.;Li, C.;Ma, G.;Wang, P.	2012-03-01
2023	Post-Keratoplasty Infectious Keratitis Caused by Elizabethkingia meningoseptica	1	saudi arabia	BACKGROUND Microbial keratitis is a major complication of keratoplasty that is associated with serious ocular sequalae if not adequately treated. The purpose of this case report is to present a case of infectious keratitis following keratoplasty caused by the rare microorganism Elizabethkingia meningoseptica. CASE REPORT A 73-year-old patient presented to the outpatient clinic complaining of a su…	10.12659/ajcr.937687	A. A. Alfaraidi, M.;Alhijji, L.;Alshngeetee, A.;Alshabeeb, R.	2005-03-01
2023	Prevalence of Multidrug-Resistant Bacteria in Healthcare-Associated Bloodstream Infections at Hospitals in Riyadh, Saudi Arabia	1	saudi arabia	Bloodstream infection (BSI) prevalence in hospitalized patients has increased owing to the spread of antibiotic-resistant pathogens; moreover, antimicrobial resistance in bacteria is a global problem. Here, BSIs are investigated in several patients at a hospital in Saudi Arabia, and the resistance of bacterial isolates to widely used drugs is determined. Throughout 2020, bacteria isolated from pa…	10.3390/pathogens12091075	S. S. A. Banawas, A. S.;Dawoud, T. M.;AlDehaimi, A.;Alsubaie, F. M.;Abdel-Hadi, A.;Manikandan, P.
2023	Bloodstream Infections with Opportunistic Pathogens in COVID-19 Era: A Real Challenge Necessitates Stringent Infection Control	0	None MENA region	Background : Bloodstream infections (BSI) due to opportunistic microbes in the coronavirus disease 2019 (COVID-19) pandemic lead to high morbidity and mortality among hospitalized patients. Thus, it is vital to find out the risk factors of BSI and to learn the ways to mitigate it. Aim : The aim of this study was to evaluate important risk factors of BSI due to opportunistic pathogens and to asses…	10.1055/s-0043-1764476	P. C. Guchhait, B. N.;Das, S.	Mar
2023	Multidrug-Resistant<i> Elizabethkingia</i><i> anophelis,</i> A Rare Causative Agent of Bacteremia in a Hemodialysis Patient Hospitalized in the Intensive Care Unit: First Case in North Cyprus	0	None MENA region	Elizabethkingia spp. bacteria are found in living and non-living things. Elizabethkingia meningoseptica (E. meningoseptica) and Elizabethkingia anophelis (E. anophelis) are the leading species that can cause diseases in humans. Most of the infections (80-87.5%) caused by E. anophelis are hospital-acquired. This bacterium is generally identified as E. meningoseptica by automated systems. In this s…	10.4274/cjms.2023.2022-63	E. H. Güler, U.;Çakir, N.;Özbek, O. A.;Eren, G.;Süer, K.	JUN
2023	Microbial community structure dynamics of invasive bullfrog with meningitis-like infectious disease	0	None MENA region	Meningitis-like infectious disease (MID) (also known as frog cataract and torticollis) is a disease prone to occur in amphibians and reptiles. It is highly contagious and has a high mortality rate. In this study, we sampled and sequenced microbiomes from oral and intestinal samples of five normal and five diseased bullfrogs. The analysis found that the richness, uniformity, and abundance of the m…	10.3389/fmicb.2023.1126195	W. F. Li, G.;Sun, K.;Liu, J.;Liu, J.;Wang, Y.;Li, E.;Wu, X.;Shen, L.;Pan, T.
2023	Aedes albopictus infection by the native bacterium Elizabethkingia anophelis in Southern Mexico	0	None MENA region	OBJECTIVE: To evaluate the presence of Elizabethkingia anophelis infection in Aedes albopictus wild populations of Southern Mexico. MATERIALS AND METHODS: Eight sites were selected to collect Aedes albopictus in the Soconusco region, Chiapas, females were analyzed to amplify the Gyrase B gene by PCR, the minimum infection rate of E. anopheliswas calculated and its species was determined by sequen…	10.21149/14122	C. L.-S. Mosso-González, Y. N.;Viveros-Santos, V.;Ozuna-Martínez, L. J.;Reyes-Mazariegos, D.;Torres-Monzón, J. A.	2010-03-01
2023	Bacteria Found in Brasswind Instruments: Analyses Using Culture-Dependent Method and Culture-Independent 16 S rRNA Amplicon Sequencing Method	1	Turkey	BACKGROUND: In wind instrument performance, there is a constant contact between the player and the instrument, during which microorganisms in the mouth flora of the player are transferred into the instrument. The inner surface of the brass instruments provides the perfect environment for microorganisms to grow. As a result, players repeatedly interact with these micro-organisms during playing. In…	10.21091/mppa.2023.4023	H. Z. M. Rusu, H. B.;Kilic, V.;Poyraz, N.;Eryilmaz, H.	Dec
2023	Bacterial communities of Aedes aegypti mosquitoes differ between crop and midgut tissues	0	None MENA region	Microbiota studies of Aedes aegypti and other mosquitoes generally focus on the bacterial communities found in adult female midguts. However, other compartments of the digestive tract maintain communities of bacteria which remain almost entirely unstudied. For example, the Dipteran crop is a food storage organ, but few studies have looked at the microbiome of crops in mosquitoes, and only a singl…	10.1371/journal.pntd.0011218	L. E. M. R. Villegas, J.;Dimopoulos, G.;Short, S. M.	Mar
2023	Natural occurrences and characterization of Elizabethkingia miricola infection in cultured bullfrogs (Rana catesbeiana)	0	None MENA region	INTRODUCTION: The bacterium Elizabethkingia miricola is a multispecies pathogen associated with meningitis-like disease that has been isolated from several amphibian species, including the bullfrog, but this is the first isolation in Guangxi. In the present study, the dominant bacteria were isolated from the brains of five bullfrogs with meningitis-like disease on a South China farm in Guangxi. M…	10.3389/fcimb.2023.1094050	D. C. Wei, Y.;Xiao, S.;Liao, W.;Yu, Q.;Han, S.;Huang, S.;Shi, J.;Xie, Z.;Li, P.
2023	Chryseobacterium/Elizabethkingia species infections in children	0	duplicate	Objective: To investigate the clinical and epidemiological features and outcome of Chryseobacterium and Elizabethkingia spp. infections in children, together with antimicrobial susceptibilities. Methods: This retrospective study was conducted at a tertiary pediatric hospital in Turkey. All patients infected with Chryseobacterium/Elizabethkingia spp. among those presenting to Ankara City Hospital …	10.4103/1995-7645.377759	A. B. Yahşi, G.;Erat, T.;Güney, A.;Özen, S.;Konca, K.;Gülhan, B.;Yüksek, S.;Parlakay, A.
2023	Chryseobacterium/Elizabethkingia species infections in children	1	Turkey	Objective: To investigate the clinical and epidemiological features and outcome of Chryseobacterium and Elizabethkingia spp. infections in children, together with antimicrobial susceptibilities. Methods: This retrospective study was conducted at a tertiary pediatric hospital in Turkey. All patients infected with Chryseobacterium/Elizabethkingia spp. among those presenting to Ankara City Hospital …	10.4103/1995-7645.377759	A. B. Yahsi, G. I.;Erat, T.;Güney, A. Y.;Özen, S.;Konca, K.;Gülhan, B.;Yüksek, S. K.;Parlakay, AÖ	JUN
2023	Insights into Regulating Mechanism of Mutagenesis Strains of Elizabethkingia meningoseptica sp. F2 by Omics Analysis	0	None MENA region	Vitamin K2 plays an important role in electron transport, blood coagulation, and calcium homeostasis, and researchers have been trying to use microbes to produce it. Although our previous studies have shown that gradient radiation, breeding, and culture acclimation can improve vitamin K2 production in Elizabethkingia meningoseptica, the mechanism is still unclear. This study is the first which pe…	10.1007/s00284-023-03270-8	Q. Z. Yang, Z.;Wang, P.;Wang, L.;Wang, H.;Zhang, M.;Zhao, G.
2023	Insights into Regulating Mechanism of Mutagenesis Strains of <i>Elizabethkingia meningoseptica</i> sp. F2 by Omics Analysis	0	duplicate	Vitamin K-2 plays an important role in electron transport, blood coagulation, and calcium homeostasis, and researchers have been trying to use microbes to produce it. Although our previous studies have shown that gradient radiation, breeding, and culture acclimation can improve vitamin K-2 production in Elizabethkingia meningoseptica, the mechanism is still unclear. This study is the first which …	10.1007/s00284-023-03270-8	Q. Z. Yang, Z. M.;Wang, P.;Wang, L.;Wang, H.;Zhang, M. X.;Zhao, G. H.	MAY
2023	Influence of pH on bioclogging in porous media during managed aquifer recharge (MAR): Effectiveness and mechanism	0	None MENA region	To investigate the effect of pH on bioclogging process during managed aquifer recharge, three laboratory-scale column experiments were conducted and the relative hydraulic conductivity, bacterial cell number and the concentrations of polysaccharide, protein and EPS were measured under pH 5, 7, and 9, respectively. High-throughput sequencing was also used to determine the characteristics of bacter…	10.1016/j.jconhyd.2022.104119	T. L. Zheng, M.;Xia, L.;Li, X.;Fang, Y.;Zheng, X.
2023	Influence of pH on bioclogging in porous media during managed aquifer recharge (MAR): Effectiveness and mechanism	0	duplicate	To investigate the effect of pH on bioclogging process during managed aquifer recharge, three laboratory-scale column experiments were conducted and the relative hydraulic conductivity, bacterial cell number and the concentrations of polysaccharide, protein and EPS were measured under pH 5, 7, and 9, respectively. Highthroughput sequencing was also used to determine the characteristics of bacteri…	10.1016/j.jconhyd.2022.104119	T. Y. L. Zheng, M.;Xia, L.;Li, X.;Fang, Y. H.;Zheng, X. L.	JAN
2024	Draft genome sequence of novel Candidatus Ornithobacterium hominis carrying antimicrobial resistance genes in Egypt	0	None Elizabithkingia	Background: Candidatus Ornithobacterium hominis (O. hominis), which was identified in nasopharyngeal swabs from Egypt, has been associated with respiratory disorders in humans. O. hominis, a recently identified member of the Flavobacteriaceae family, belongs to the largest family within the Bacteroidetes phylum. This family includes hundreds of species and 90 genera, including major human pathoge…	10.1186/s12866-023-03172-6	N. A. Ahmed, M.;Enany, S.;Hanora, A.
2024	Draft genome sequence of novel Candidatus <i>Ornithobacterium hominis</i> carrying antimicrobial resistance genes in Egypt	0	duplicate	Background Candidatus Ornithobacterium hominis (O. hominis), which was identified in nasopharyngeal swabs from Egypt, has been associated with respiratory disorders in humans. O. hominis, a recently identified member of the Flavobacteriaceae family, belongs to the largest family within the Bacteroidetes phylum. This family includes hundreds of species and 90 genera, including major human pathogen…	10.1186/s12866-023-03172-6	N. A. Ahmed, M.;Enany, S.;Hanora, A.	2002-02-01
2024	Relation of Water Quality and Bacteria Occurrence In Cage-Cultured Common Carp (Cyprinus carpio) In Basra, Iraq	1	Iraq	Aquaculture is an extreme activity of valuable and fast sector and expansion worldwide, however there are concerns related to environmental sustainability. The current study was carried out to determine the relation between water quality and the occurrence of bacteria in cage farmed common carp (Cyprinus carpio) in Basrah Governorate southern Iraq. Water from floating cages were randomly sampled …	10.21608/ejabf.2024.375204	A. M. R. J. Al-Taee, R. S.;Maki, A. A.
2024	Epidemiology, clinical profiles, and antimicrobial susceptibility of Elizabethkingia meningoseptica infections: Insights from a tertiary care hospital in Saudi Arabia	1	saudi arabia	OBJECTIVES: To investigate the incidence rate, clinical characteristics across different age groups, antimicrobial susceptibility, and outcomes of Elizabethkingia meningoseptica (E. meningoseptica) infections. METHODS: A retrospective analysis was carried out to include 66 cases with confirmed E. meningoseptica cultures from sterile samples between January 2014 and June 2022 at King Faisal Specia…	10.15537/smj.2024.45.8.20240279	R. T. H. Alhuthil, R. M.;Alyabes, O. A.;Alsuhaibani, M. A.;Gashgarey, D. A.;Binsalamah, I. M.;Aldahmash, M. A.;Alghamdi, S. M.;Albanyan, E. A.;Aljumaah, S. A.;Al-Hajjar, S. H.
2024	Epidemiology, clinical profiles, and antimicrobial susceptibility of <i>Elizabethkingia meningoseptica</i> infections	0	duplicate	Objectives: To investigate the incidence rate, clinical characteristics across different age groups, antimicrobial susceptibility, and outcomes of Elizabethkingia meningoseptica ( E. meningoseptica) ) infections. Methods: A retrospective analysis was carried out to include 66 cases with confirmed E. meningoseptica cultures from sterile samples between January 2014 and June 2022 at King Faisal Spe…	10.15537/smj.2024.45.8.20240279	R. T. H. Alhuthil, R. M.;Alyabes, O. A.;Alsuhaibani, M. A.;Gashgarey, D. A.;Binsalamah, I. M.;Aldahmash, M. A.;Alghamdi, S. M.;Albanyan, E. A.;Aljumaah, S. A.;Al-Hajjar, S. H.	2001-08-01
2024	Elizabethkingia meningoseptica Causing Infection in a Chronic Kidney Disease Patient With Hepatitis B Positive Status: Unraveling the Hidden Culprit	0	None MENA region	Elizabethkingia meningoseptica is a rare gram-negative bacterium recognized for its propensity to induce hospital-acquired infections, particularly in individuals with compromised immune systems and those equipped with indwelling medical devices. Its notorious resistance to a broad spectrum of antibiotics poses a considerable challenge in treatment protocols, contributing to its emergence as a si…	10.7759/cureus.56254	G. N. A. Bedi, S.;Mapari, S. A.;Kashiv, P.;Gupta, S.	Mar
2024	Analysis of fecal microbiota and related clinical indicators in ICU patients with sepsis	0	None MENA region	BACKGROUND: To analyze the characteristics of fecal microbiota disturbance in the intensive care unit (ICU) patients with sepsis and the correlation with related clinical indicators. METHODS: This study included 31 patients with sepsis admitted to the emergency ICU ward between September 2019 and December 2021. They were divided into Group without septic shock (ND_NS group, 7 cases) and Group wit…	10.1016/j.heliyon.2024.e28480	H. L. Chen, H.;Sun, Y.;Su, M.;Lin, J.;Wang, J.;Lin, J.;Zhao, X.	2015-04-01
2024	Whole-genome sequence and resistance determinants of four Elizabethkingia anophelis clinical isolates collected in Hanoi, Vietnam	0	None MENA region	Four isolates of the opportunistic pathogen Elizabethkingia anophelis were identified for the first time in a Vietnamese hospital and underwent antimicrobial susceptibility testing and genomic characterization by whole-genome sequencing. Complete, fully circularized genome sequences were obtained for all four isolates. Average Nucleotide Identity analysis and single nucleotide polymorphism phylog…	10.1038/s41598-024-57564-3	F. H. Commans, J.;Do, B. N.;Tran, T. T. T.;Le, T. T. H.;Bui, T. T.;Le, H. S.;Bañuls, A. L.;Bui, T. S.;Nguyen, Q. H.	2027-03-01
2024	Transcriptome dataset of Caenorhabditis elegans responses to varied microbial pathogens	0	None MENA region	Transcriptome analysis through next-generation sequencing (NGS) is an invaluable tool for investigating changes in gene expression across diverse organisms. The nematode Caenorhabditis elegans (C. elegans) serves as an excellent model organism for dissecting host responses to bacterial infections. Here, our dataset obtained from bulk RNA-sequencing (RNA-seq) can be used to provide in-depth charac…	10.1016/j.dib.2024.110294	A. M. M. Kaufman, J. G.;Fajardo, E.;Suamatai'a-Te'o, C.;Enke, R. A.;Schmidt, K. L.	Jun
2024	Microplastics affect mosquito from aquatic to terrestrial lifestyles and are transferred to mammals through mosquito bites	0	None MENA region	Microplastics (MPs) transfer from the environment to living organisms is a nonignorable global problem. As a complete metamorphosis insect, the larvae and adult Culex quinquefasciatus mosquito live in aquatic and terrestrial environments, respectively, where they easily access MPs. However, little is known about mosquitoes' potential role in MPs accumulation throughout ecosystems. Therefore, we c…	10.1016/j.scitotenv.2024.170547	J. H. L. Li, X. H.;Liang, G. R.;Gao, H. T.;Guo, S. H.;Zhou, X. Y.;Xing, D.;Zhao, T.;Li, C. X.	2020-03-01
2024	Involvement of functional metabolism promotes the enrichment of antibiotic resistome in drinking water: Based on the PICRUSt2 functional prediction	0	None MENA region	Biofilters are the important source and sink of antibiotic resistance genes (ARGs) and antibiotic resistance bacteria (ARB) in the drinking water. Current studies generally ascribed the prevalence of BAR in biofilter from the perspective of gene behavior, i.e. horizontal gene transfer (HGT), little attentions have been paid on the ARGs carrier- ARB. In this study, we proposed the hypothesis that …	10.1016/j.jenvman.2024.120544	J. L. Li, Q.;Wang, Y.;Wang, X.;Liu, J.;Zha, R.;He, J. Z.;Zhang, M.;Zhang, W.	Apr

## Sheet: Full text
	year	Title	Result	Reason	abstract	doi	author	date
1	2003	Epidemiology of neonatal meningitis in Qatar	1	Qatar	Objective: Neonatal meningitis is responsible for thousands of neonatal deaths annually all over the world. Our study was conducted to determine the epidemiology, management and best preventive measures for neonatal meningitis in Qatar. Methods: A retrospective study reviewed the records of bacterial meningitis patients under the age of one month. The study was carried out at Hamad Medical Hospit…		M. F. B. El-Said, M. S.;Janahi, M. A.;Habob, L. H.;El-Shafie, S. S.
2	2003	A Chryseobacterium meningosepticum outbreak in a neonatal ward	1	Turkey	OBJECTIVE: To report epidemiologic, bacteriologic, and clinical features of a Chryseobacterium meningosepticum outbreak. DESIGN: Outbreak investigation. SETTING: A neonatal intensive care unit (NICU) of a referral teaching hospital. METHODS: During 2 weeks in September 2001, four neonates in the NICU developed sepsis and underwent laboratory investigation. Multiple samples were obtained for cultu…	10.1086/502261	S. O. Güngör, M.;Akinci, A.;Durmaz, R.	Aug
3	2003	Analysis of an outbreak due to Chryseobacterium meningosepticum in a neonatal intensive care unit	0	inaccessible	The aim of this study was to describe the epidemiological and clinical features of an outbreak due to Chryseobacterium meningosepticum. During a 11-day period, the outbreak was observed among four newborns in a neonatal intensive care unit (NICU) in a teaching hospital. All patients yielded C. meningosepticum in their blood cultures, in addition one was colonised in the throat. Antimicrobial susc…		M. S. D. Tekerekoglu, R.;Ayan, M.;Cizmeci, Z.;Akinci, A.
4	2005	Gram-negative bacteria from the camel tick Hyalomma dromedarii (Ixodidae) and the chicken tick Argas persicus (Argasidae) and their antibiotic sensitivities	0	inaccessible	A total of nine species of gram-negative bacteria were isolated from organs and haemolymph of the hard tick Hyalomma (Hyalomma) dromedarii and the soft tick Argas (Persicargas) persicus. Four species namely Serratia liquefaciens, Stenotrophomonas maltophilia, Klebsiella ornithinolytica and Aeromonas hydrophila were isolated from H. dromedarii and five species namely Rahnella aquatilis, Pseudomona…		A. A. Montasser	Apr
5	2006	Community-acquired meningitis and sepsis caused by Chryseobacterium meningosepticum in a patient diagnosed with thalassemia major	1	Turkey	Chryseobacterium meningosepticum is a rare pathogen in cases of bacterial meningitis in adults and adolescents. We report on the case history of a 17-year-old boy with thalassemia major and meningitis and sepsis caused by C. meningosepticum in splenectomized. The patient received vancomycin therapy for 21 days and was discharged in a state of complete recovery.	10.1128/jcm.00588-06	N. A. Ozkalay, M.;Agus, N.;Helvaci, M.;Sirti, S.	Aug
6	2008	A Chryseobacterium meningosepticum outbreak observed in 3 clusters involving both neonatal and non-neonatal pediatric patients	1	Turkey	Three clusters of Chryseobacterium meningosepticum infections in a tertiary health center in July 2006 and January 2007 involving 8 newborns and 5 older children were investigated. The index patient was from the neonatal intensive care unit, and the older patients were from other pediatric wards. Cultures were obtained from the environment and from health care workers' hands as part of an outbrea…	10.1016/j.ajic.2007.09.008	M. Y. Ceyhan, I.;Tekeli, A.;Yurdakok, M.;Us, E.;Altun, B.;Kutluk, T.;Cengiz, A. B.;Gurbuz, V.;Barin, C.;Bagdat, A.;Cetinkaya, D.;Gur, D.;Tuncel, O.
7	2011	Neonatal meningitis caused by Elizabethkingia meningoseptica in Saudi Arabia	1	saudi arabia	Elizabethkingia meningoseptica is a multi-drug resistant organism that can cause meningitis in premature neonates. We report a case of Elizabethkingia meningoseptica meningitis that was detected early in an extremely premature low birth weight infant. He was successfully treated with a combination of ciprofloxacin and piperacillin-tazobactam. The spread of infection was controlled with no other r…	10.3855/jidc.1570	M. Z. B. Amer, M.;Bukhari, A.;Nemenqani, D.
8	2011	Elizabethkingia meningosepticum (Chryseobacterium meningosepticum) Infections in Children	0	review	Chryseobacterium meningosepticum is a ubiquitous Gram-negative bacillus historically associated primarily with meningitis in neonates and a wide variety of infections in immunocompromised patients. Neonatal infections often occur as outbreaks with environmental contamination being the source. C. meningosepticum infections are not common but are clinically important because the organism is natural…	10.1155/2011/215237	M. C. Ceyhan, M.
9	2012	Trimethoprim-sulfamethoxazole treatment for meningitis owing to multidrug-resistant Elizabethkingia meningoseptica in an extremely low-birthweight, premature infant	1	Turkey	Elizabethkingia meningoseptica is a recognised cause of meningitis in premature neonates and severe infections in immunocompromised adults; multi-drug resistance is a major issue. A premature infant developed sepsis, meningitis and hydrocephalus owing to E. meningoseptica and was treated successfully with trimethoprim-sulfamethoxazole (TMP-SMZ) for 3 weeks. A ventriculoperitoneal shunt was requir…	10.1179/2046905511y.0000000008	I. K. O. Gokce, M. Y.;Ozdemir, R.;Erdeve, O.;Oguz, S. S.;Canpolat, F. E.;Uras, N.;Dilmen, U.	Aug
10	2013	Posttraumatic keratitis caused by Elizabethkingia meningosepticum	1	Turkey	OBJECTIVE: To present a case of bacterial keratitis caused by Elizabethkingia meningosepticum in an eye after trauma. METHOD: Case report. RESULT: A 45-year-old woman was referred to our cornea clinic for keratitis, which had developed following nonpenetrating eye trauma from a tree branch. Cultures from a corneal smear demonstrated heavy growth of E. meningosepticum. Treatment with a combination…	10.1097/ICL.0b013e318291d171	E. A. Erdem, S.;Kibar, F.;Yagmur, M.;Koksal, F.;Ersoz, R.	Sep
11	2014	[Elizabethkingia meningosepticum bacteremia in a patient with Bardet-Biedl syndrome and chronic renal failure]	0	different langauge	Elizabethkingia meningosepticum, a gram-negative opportunistic pathogen may cause life-threatening nosocomial infections especially in newborns and immunosuppressive patients. This bacterium has a peculiar antibiotic resistance profile. It is resistant to most of the antibiotics against gram-negative bacteria and susceptible to antibiotics that are used to treat gram-positive bacteria, such as va…		B. F. Bayrak, M.;Bınay, U. D.;Çımen, C.;Özkantar Ünlügüneş, G. U.	Jul
12	2014	A preterm infant with intractable metabolic acidosis: a devastating presentation of Chryseobacterium meningosepticum meningitis	1	Turkey	Sepsis-related mortality and morbidity are the leading issues that neonatal intensive care units struggle with worldwide. We report a preterm infant with septic shock and intractable metabolic acidosis whose postmortem microbiologic examination revealed Chryseobacterium meningosepticum meningitis. We would like to alert clinicians about this uncommon sepsis agent, and to call into question the tr…		N. S.-O. Eroğlu-Ertuğrul, Ö;Yurdakök, M.	Sep-Oct
13	2017	Acute Bacterial Meningitis in Qatar: A Hospital-Based Study from 2009 to 2013	1	Qatar	Background and Objectives. Bacterial meningitis is a common medical condition in Qatar. The aim of this study was to describe the clinical characteristics of bacterial meningitis, the frequency of each pathogen, and its sensitivity to antibiotics and risk factors for death. Patients and Methods. This retrospective study was conducted at Hamad General Hospital between January 1, 2009, and December…	10.1155/2017/2975610	F. Y. A.-K. Khan, M.;Almaslamani, E. A.;Hassan, A. A.;Mohamed, S. F.;Elbuzdi, A. A.;Elmaki, N. Y.;Anand, D.;Sanjay, D.
14	2017	Elizabethkingia meningoseptica in a case of biliary tract infection following liver transplantation	1	saudi arabia	Objective: Rare disease Background: Elizabethkingia meningoseptica (E. meningoseptica) is an aerobic Gram-negative bacillus known to thrive in moist environments, and is now recognized as a hospital-acquired infection, being found to contaminate hospital equipment, respiratory apparatus, hospital solutions, water, and drainage systems. Nosocomial infection with E. meningoseptica occurs in immunoc…	10.12659/AJCR.905247	H. M. H. Musalem, Y. N.;Tuleimat, L. M.;Al Abbad, S. I.;Alsohaibani, F. I.
15	2018	A rare case of complicated pericardial effusion with Elizabethkingia meningoseptica from Iran	1	Iran	Infections due to Elizabethkingia meningoseptica, a Gram-negative oxidative bacterium are frequently founded in neonatal and immunocompromised individuals. The notable characteristic of this organism is its multi-drug resistance to common antibiotics used for infections caused by Gram-negative bacteria. We report a rare case of complicated pericardial effusion due to E. meningoseptica in a 2-year…	10.14715/cmb/2018.64.3.9	H. S. H. Ebrahim-Saraie, H.;Khashei, R.;Nabavizadeh, S. H.
16	2018	Clinical Strains of Chryseobacterium and Elizabethkingia spp. Isolated from Pediatric Patients in a University Hospital: Performance of MALDI-TOF MS-Based Identification, Antimicrobial Susceptibilities, and Baseline Patient Characteristics	1	Turkey	Our objective was to evaluate the performance of matrix-assisted laser desorption ionization time-of-flight mass spectrometry (MALDI-TOF MS) for identification of the Chryseobacterium and Elizabethkingia spp. isolated from pediatric patients at Hacettepe University Hospital using 16S rRNA gene sequencing as the gold standard and to determine the antimicrobial susceptibility patterns of the isolat…	10.1089/mdr.2017.0206	H. C. T. Mirza, O.;Ölmez, S.;Azener, B.;Tuǧcu, G. D.;Özçelik, U.;Gürsoy, N. C.;Otlu, B.;Büyükçam, A.;Kara, A.;Sancak, B.
17	2019	Elizabethkingia meningoseptica (Chryseobacterium meningosepticum) bacteraemia: a series of 12 cases at Prince Sultan Military Medical City KSA	1	saudi arabia	The aim of this study was to describe the epidemiological data, clinical features and outcome of patients with Elizabethkingia meningoseptica bacteraemia and to report the antimicrobial susceptibility pattern. All patients with E. meningoseptica bacteraemia were retrospectively recruited at the Prince Sultan Military Medical City, Riyadh, Saudi Arabia, between June 2013 and May 2019. Epidemiologi…	10.1016/j.nmni.2019.100617	F. S. K. Aldoghaim, N.;Alyami, A. M.;Alqasim, M. A.;Ahmed, M. A.;Al Aidaroos, A.;Al Odayani, A.
18	2019	Microbiology of Elizabethkingia spp. Isolates in hospitalized patients	1	saudi arabia	An increasing number of infections due to Elisabethkingia spp. have been observed and reported in recent years. Here we report the microbiological aspects of 13 cases with positive cultures for Elizabethkingia spp. From 1998 to 2017. Elizabethkingia isolates were identified using the Vitek 2 Compact 60 (AES software) Gram-Negative Identification test (GNI) card (bioMérieux. Marcy- l’Etoile, Franc…		A. M. R. Bazzi, A. A.;Al-Tawfiq, J. A.
19	2019	Colonization and infection with a rare microorganism in a neonatal intensive care unit: three preterm infants with Elizabethkingia meningoseptica	1	Turkey	Elizabethkingia meningoseptica is a widespread gram-negative bacillus in the environment, but a rarely reported human pathogen presenting mostly as nosocomial infections. Advances in neonatal intensive care facilities and usage of sophisticated medical devices strengthen the invasive infectious potential of the microorganism. Clinical manifestations usually include primary bacteremia, meningitis,…	10.5546/aap.2019.eng.e631	K. T. Celik, D.;Olukman, O.;Gulfidan, G.;Calkavur, S.;Devrim, I.;Arslanoglu, S.	2001-12-01
20	2020	Monitoring and controlling bacteria in pharmaceutical industries water system	1	Egypt	Aim: This research aimed to monitor pharmaceutical water system by sampling water from all treatment stages, identify bacterial isolates from each phase and determine the most suitable methods to control them. Methods and Results: Water samples were collected and examined from pharmaceutical water system in a pharmaceutical factory in Giza, Egypt during 12 months, once per month (from December 20…	10.1111/jam.14686	N. A. S. Selim, A. M.;Ibrahim, M. K.
21	2020	Evaluation of bacterial contamination and mutagenic potential of treated wastewater from Al-Samra wastewater treatment plant in Jordan	1	Jordan	Jordan is one of the lowest countries in the world in terms of water resources. The reuse of treated wastewater is an important alternative to supply agricultural demands for water. In Jordan, Kherbet Al-Samra wastewater treatment plant (KSWWTP) is the largest and its effluent is mainly used for irrigation purposes. In this study, bacterial contamination and mutagenic potential were evaluated in …	10.2166/wh.2020.193	N. A. A.-R. Al-Quraan, L. I.;Sallal, A. K.
22	2020	Unusual accumulation of a wide array of antimicrobial resistance mechanisms in a patient with cytomegalovirus-associated hemophagocytic lymphohistiocytosis: A case report	1	Qatar	Background: Infections with multidrug-resistant organisms (MDRO) pose a serious threat to patients with dysregulated immunity such as in hemophagocytic lymphohistiocytosis (HLH), but such infections have rarely been comprehensively characterized. Here, we present a fatal case of HLH secondary to cytomegalovirus (CMV) infection complicated by both anti-viral drug resistance and sepsis from multipl…	10.1186/s12879-020-04966-z	M. R. S. Hasan, M. S.;Sundararaju, S.;Tsui, K. M.;Karim, M. Y.;Roscoe, D.;Imam, O.;Janahi, M. A.;Thomas, E.;Dobson, S.;Tan, R.;Tang, P.;Lopez, A. P.
23	2020	Chryseobacterium/Elizabethkingia species infections in Saudi Arabia	1	saudi arabia	OBJECTIVES: To describe the epidemiological, clinical, and outcome data of patients infected or colonized with Chryseobacterium/Elizabethkingia spp including antibiotic susceptibility patterns. METHODS: This retrospective study was conducted at Prince Sultan Military Medical City, Riyadh, Saudi Arabia. All patients infected or colonized by Chryseobacterium /Elizabethkingia spp who were admitted b…	10.15537/smj.2020.3.24985	A. M. K. Alyami, N. M.;AlQasim, M. A.;Al Doghaim, F. S.;Albehlal, L. B.;Ahmed, M. A.;Al Aidaroos, A. Y.;Al Odayani, A.	Mar
24	2020	Early neonatal sepsis and meningitis caused by Elizabethkingia meningoseptica in Saudi Arabia	1	saudi arabia	Elizabethkingia meningoseptica (E. meningoseptica ) are Gram-negative bacteria commonly associated with nosocomial infections in neonates. This is a case study of E. meningoseptica, presented as meningitis and sepsis in a term baby. The female infant was born by vaginal delivery at 37 weeks gestational age. The case was peculiar because the baby was neither premature nor immuno-compromised, which…	10.15537/SMJ.2020.7.25720	A. I. K. Barnawi, F. N.;Almuwallad, O. K.;Kassarah, K. A.
25	2020	Chryseobacterium/Elizabethkingia species infections in Saudi Arabia	0	duplicate	Objectives: To describe the epidemiological, clinical, and outcome data of patients infected or colonized with Chryseobacterium/Elizabethkingia spp including antibiotic susceptibility patterns. Methods: This retrospective study was conducted at Prince Sultan Military Medical City, Riyadh, Saudi Arabia. All patients infected or colonized by Chryseobacterium /Elizabethkingia spp who were admitted b…	10.15537/smj.2020.3.24985	N. M. A. D. Kaabia, F. S.;Odayani, A. A.;Ahmed, M. A.;Alyami, A. M.;AlQasim, M. A.;Albehlal, L. B.;Al Aidaroos, A. Y.
26	2021	Identification of Cellulolytic Bacteria from Guts of Microcerotermes diversus Silvestri (Isoptera: Termitidae) in Southern Iran	1	Iran	Termites are a large and important group of insects in terrestrial ecosystems that decompose lignocelluloses. Among these, Microcerotermes diversus Silvestri (Termitidae) is a destructive invasive pest in many tropical and subtropical regions. In the present study, M. diversus specimens were collected from traps in Ahvaz, Bandar Abbas, Kish, and Khark Islands. Sample suspensions were prepared in …	10.1007/s00284-021-02369-0	Z. H. Fathollahi, B.;Imani, S.;Hassanzadeh, N.;Abdigoudarzi, M.
27	2021	Elizabethkingia meningoseptica: An Uncommon Cause of Peritonitis In Continuous Ambulatory Peritoneal Dialysis: A Case Report and Review of Literature	1	Tunisia	Peritonitis is a major complication of peritoneal dialysis (PD) and due to its gravity, it remains the primary reason to switch from PD to hemodialysis. Elizabethkingia meningoseptica, a non-fermentative Gram-negative bacillus, is rarely encountered as a pathogen causing peritonitis in adults. We present here a case report of an acquired infection with this organism in adult on PD. To the best of…	10.4103/1319-2442.336783	S. T. Abidi, L.;Guedri, Y.;Karaborni, S.;Ghechir, Z. B.;Ketata, S.;Bouallegue, O.;Boujaafar, N.;Achour, A.	May-Jun
28	2021	Clinical characteristics of children with cystic fibrosis infected with unusual bacteria	0	inaccessible	OBJECTIVES-AIM: Pulmonary infections are usually caused by bacterial microorganisms such as Pseudomonas aeruginosa, Staphylococcus aureus, Haemophilus influenzae, and Burkholderia cepacia complex in cystic fibrosis (CF) patients. Unusual bacteria (UB) have been described by new isolation techniques recently in the respiratory samples of CF patients. The aim is to investigate the effects of the pr…	10.23736/s2724-5276.21.06189-2	D. D. E. Ademhan Tural, D.;Emiralioglu, N.;Ozsezen, B.;Hazirolan, G.;Sunman, B.;Yalcin, E.;Özçelik, U.;Kiper, N.	2015-04-01
29	2021	Investigation of an outbreak of Elizabethkingia meningoseptica on a pediatric intensive care unit	1	Turkey	Objective: This paper reports an Elizabethkingia meningoseptica outbreak on a pediatric intensive care unit with emphasis on investigation of outbreak source, infection control interventions, patient characteristics and comparative antimicrobial susceptibility results. Methods: This was an ambidirectional cohort study conducted in a university hospital 20-bed pediatric intensive care unit. Patien…	10.3205/dgkh000390	M. B. M. Erinmez, A.;Zer, Y.
30	2022	Acinetobacter baumannii, Klebsiella pneumoniae and Elizabethkingia miricola isolated from wastewater have biodegradable activity against fluoroquinolone	1	Egypt	Ciprofloxacin (CIP) and levofloxacin (LEV), widely used fluoroquinolone antibiotics, are often found in sewage from the sewage treatment plants and marine environment. In this study, CIP and LEV biodegrading bacterial consortia were obtained from industrial wastewater. Microorganisms in these consortia were identified as Acinetobacter baumannii (A. baumannii), Klebsiella pneumoniae (K. pneumoniae…	10.1007/s11274-022-03367-5	R. A. E. N. Shaker, Y. I.;Adly, M. E.;Khattab, R. A.;Ragab, Y. M.	2016-08-01
31	2022	Hydrocarbon degradation test among the microbial community in oil-contaminated soil of power generators in Kerbala city, Iraq	1	Iraq	The present study was designed to isolate the microbial community from oil-contaminated sites and other non-oil-contaminated sites which served as control samples in Kerbala city. In addition to test the effect of hydrocarbons on the growth of some types of bacteria. Bacterial genera and species were identified based on their growth on nutrient agar and blood agar as well as biochemical tests. Ac…	10.24996/ijs.2022.63.7.14	A. A. Y. Abid Al-Hisnawi, Y. K.;Kadhum, N. H.;Mustafa, J. M.
32	2022	Identification and assessment of antimicrobial resistance bacteria in a hemodialysis water treatment system	1	morocco	The water treatment process is a vital factor for hemodialysis (HD) patients. This study aimed to assess the degree of contamination of HD water by bacteria at the HD center of Mohammedia, Morocco, in addition to evaluating the antimicrobial resistance of isolated bacteria. Fifty-four water samples were taken, the appropriate cultures were used to isolate the pathogenic bacteria, which were ident…	10.2166/WH.2022.267	L. C. Chaoui, T.;Zalegh, I.;Mhand, R. A.;Mellouki, F.;Rhallabi, N.
33	2022	Elizabethkingia Meningoseptica Infection in Neonates: Two Case Reports from the Eastern Region of Oman	1	Oman	ABS TR ACT Elizabethkingia meningoseptica is a gram-negative rod-shaped bacterium commonly found in soil and water. This organism is associated with nosocomial infections, especially in neonatal wards, as it has been isolated from contaminated medical equipment. Prompt diagnosis and early institution of appropriate combination therapy for prolonged period are crucial in the management of such inf…	10.5001/omj.2022.21	K. A. Almatari, R.;Al-Rashdi, M.;Hamadalnil, Y.
34	2022	Elizabethkingia meningoseptica Infection in COVID-19 Patients	1	Qatar	Bacterial and fungal coinfections including the emergence of antimicrobial resistance are well-recognized in the era of coronavirus disease 2019 (COVID-19) infections. We present three cases of Elizabethkingia meningoseptica (EM), superinfections in COVID-19 patients admitted between the period of April 2021 and May 2021. All cases were intubated; had central venous catheters, had received prior …	10.7759/cureus.30337	M. S. Chaponda, A.;Dulli, M. W.;Sioufi, S.;Al Wali, W.	Oct
35	2022	A Rare Infectious Agent: <i>Elizabethkingia anophelis</i>; Second Case Reported from Turkey	1	Turkey	Elizabethkingia anophelis is a Gram-negative, aerobic, nonmotile bacillus belonging to the Flavobacteriaceae family. In recent years, it has emerged as a cause of life-threatening infections, especially in immunocompromised patients. In this study, a 6-month-old baby patient with E. anophelis growth in simultaneous tracheal aspirate and urine culture samples sent to investigate the etiology of fe…	10.18521/ktd.977806	O. O. Aydemir, E. S.;Elmas, B.;Caha, V.
36	2022	16s rRNA-based phylogenetic analyses of Elizabethkingia anophelis: Detection of Elizabethkingia anophelis, a rare infectious agent from blood and determination of antibiotic susceptibility in Turkey	1	Turkey	Purpose: Elizabethkingia anophelis was firstly isolated from the midgut of the Anopheles gambiae mosquito in 2011. After this year, it was isolated in some intensive care cases in Africa and Asia. This study, it was aimed to confirm the identification of E. anophelis in the blood of a pediatric patient. Methods: After the suspicious bacteria were grown on blood agar, MALDI-TOF MS and 16s rRNA gen…	10.1016/j.ijmmb.2022.07.004	H. T. C. Kadi, Y.;Yener, N.;Gur Vural, D.;Bilgin, K.;Birinci, A.
37	2023	Post-Keratoplasty Infectious Keratitis Caused by Elizabethkingia meningoseptica	1	saudi arabia	BACKGROUND Microbial keratitis is a major complication of keratoplasty that is associated with serious ocular sequalae if not adequately treated. The purpose of this case report is to present a case of infectious keratitis following keratoplasty caused by the rare microorganism Elizabethkingia meningoseptica. CASE REPORT A 73-year-old patient presented to the outpatient clinic complaining of a su…	10.12659/ajcr.937687	A. A. Alfaraidi, M.;Alhijji, L.;Alshngeetee, A.;Alshabeeb, R.	2005-03-01
38	2023	Prevalence of Multidrug-Resistant Bacteria in Healthcare-Associated Bloodstream Infections at Hospitals in Riyadh, Saudi Arabia	1	saudi arabia	Bloodstream infection (BSI) prevalence in hospitalized patients has increased owing to the spread of antibiotic-resistant pathogens; moreover, antimicrobial resistance in bacteria is a global problem. Here, BSIs are investigated in several patients at a hospital in Saudi Arabia, and the resistance of bacterial isolates to widely used drugs is determined. Throughout 2020, bacteria isolated from pa…	10.3390/pathogens12091075	S. S. A. Banawas, A. S.;Dawoud, T. M.;AlDehaimi, A.;Alsubaie, F. M.;Abdel-Hadi, A.;Manikandan, P.
39	2023	Bacteria Found in Brasswind Instruments: Analyses Using Culture-Dependent Method and Culture-Independent 16 S rRNA Amplicon Sequencing Method	0	inaccessible	BACKGROUND: In wind instrument performance, there is a constant contact between the player and the instrument, during which microorganisms in the mouth flora of the player are transferred into the instrument. The inner surface of the brass instruments provides the perfect environment for microorganisms to grow. As a result, players repeatedly interact with these micro-organisms during playing. In…	10.21091/mppa.2023.4023	H. Z. M. Rusu, H. B.;Kilic, V.;Poyraz, N.;Eryilmaz, H.	Dec
40	2023	Chryseobacterium/Elizabethkingia species infections in children	1	Turkey	Objective: To investigate the clinical and epidemiological features and outcome of Chryseobacterium and Elizabethkingia spp. infections in children, together with antimicrobial susceptibilities. Methods: This retrospective study was conducted at a tertiary pediatric hospital in Turkey. All patients infected with Chryseobacterium/Elizabethkingia spp. among those presenting to Ankara City Hospital …	10.4103/1995-7645.377759	A. B. Yahsi, G. I.;Erat, T.;Güney, A. Y.;Özen, S.;Konca, K.;Gülhan, B.;Yüksek, S. K.;Parlakay, AÖ	JUN
41	2024	Relation of Water Quality and Bacteria Occurrence In Cage-Cultured Common Carp (Cyprinus carpio) In Basra, Iraq	1	Iraq	Aquaculture is an extreme activity of valuable and fast sector and expansion worldwide, however there are concerns related to environmental sustainability. The current study was carried out to determine the relation between water quality and the occurrence of bacteria in cage farmed common carp (Cyprinus carpio) in Basrah Governorate southern Iraq. Water from floating cages were randomly sampled …	10.21608/ejabf.2024.375204	A. M. R. J. Al-Taee, R. S.;Maki, A. A.
42	2024	Epidemiology, clinical profiles, and antimicrobial susceptibility of Elizabethkingia meningoseptica infections: Insights from a tertiary care hospital in Saudi Arabia	1	saudi arabia	OBJECTIVES: To investigate the incidence rate, clinical characteristics across different age groups, antimicrobial susceptibility, and outcomes of Elizabethkingia meningoseptica (E. meningoseptica) infections. METHODS: A retrospective analysis was carried out to include 66 cases with confirmed E. meningoseptica cultures from sterile samples between January 2014 and June 2022 at King Faisal Specia…	10.15537/smj.2024.45.8.20240279	R. T. H. Alhuthil, R. M.;Alyabes, O. A.;Alsuhaibani, M. A.;Gashgarey, D. A.;Binsalamah, I. M.;Aldahmash, M. A.;Alghamdi, S. M.;Albanyan, E. A.;Aljumaah, S. A.;Al-Hajjar, S. H.

## Sheet: Selected studies
	year	Title	Result	Reason	abstract	doi	author	date
1	2003	Epidemiology of neonatal meningitis in Qatar	1	Qatar	Objective: Neonatal meningitis is responsible for thousands of neonatal deaths annually all over the world. Our study was conducted to determine the epidemiology, management and best preventive measures for neonatal meningitis in Qatar. Methods: A retrospective study reviewed the records of bacterial meningitis patients under the age of one month. The study was carried out at Hamad Medical Hospit…		M. F. B. El-Said, M. S.;Janahi, M. A.;Habob, L. H.;El-Shafie, S. S.
2	2003	A Chryseobacterium meningosepticum outbreak in a neonatal ward	1	Turkey	OBJECTIVE: To report epidemiologic, bacteriologic, and clinical features of a Chryseobacterium meningosepticum outbreak. DESIGN: Outbreak investigation. SETTING: A neonatal intensive care unit (NICU) of a referral teaching hospital. METHODS: During 2 weeks in September 2001, four neonates in the NICU developed sepsis and underwent laboratory investigation. Multiple samples were obtained for cultu…	10.1086/502261	S. O. Güngör, M.;Akinci, A.;Durmaz, R.	Aug
3	2006	Community-acquired meningitis and sepsis caused by Chryseobacterium meningosepticum in a patient diagnosed with thalassemia major	1	Turkey	Chryseobacterium meningosepticum is a rare pathogen in cases of bacterial meningitis in adults and adolescents. We report on the case history of a 17-year-old boy with thalassemia major and meningitis and sepsis caused by C. meningosepticum in splenectomized. The patient received vancomycin therapy for 21 days and was discharged in a state of complete recovery.	10.1128/jcm.00588-06	N. A. Ozkalay, M.;Agus, N.;Helvaci, M.;Sirti, S.	Aug
4	2008	A Chryseobacterium meningosepticum outbreak observed in 3 clusters involving both neonatal and non-neonatal pediatric patients	1	Turkey	Three clusters of Chryseobacterium meningosepticum infections in a tertiary health center in July 2006 and January 2007 involving 8 newborns and 5 older children were investigated. The index patient was from the neonatal intensive care unit, and the older patients were from other pediatric wards. Cultures were obtained from the environment and from health care workers' hands as part of an outbrea…	10.1016/j.ajic.2007.09.008	M. Y. Ceyhan, I.;Tekeli, A.;Yurdakok, M.;Us, E.;Altun, B.;Kutluk, T.;Cengiz, A. B.;Gurbuz, V.;Barin, C.;Bagdat, A.;Cetinkaya, D.;Gur, D.;Tuncel, O.
5	2011	Neonatal meningitis caused by Elizabethkingia meningoseptica in Saudi Arabia	1	saudi arabia	Elizabethkingia meningoseptica is a multi-drug resistant organism that can cause meningitis in premature neonates. We report a case of Elizabethkingia meningoseptica meningitis that was detected early in an extremely premature low birth weight infant. He was successfully treated with a combination of ciprofloxacin and piperacillin-tazobactam. The spread of infection was controlled with no other r…	10.3855/jidc.1570	M. Z. B. Amer, M.;Bukhari, A.;Nemenqani, D.
6	2012	Trimethoprim-sulfamethoxazole treatment for meningitis owing to multidrug-resistant Elizabethkingia meningoseptica in an extremely low-birthweight, premature infant	1	Turkey	Elizabethkingia meningoseptica is a recognised cause of meningitis in premature neonates and severe infections in immunocompromised adults; multi-drug resistance is a major issue. A premature infant developed sepsis, meningitis and hydrocephalus owing to E. meningoseptica and was treated successfully with trimethoprim-sulfamethoxazole (TMP-SMZ) for 3 weeks. A ventriculoperitoneal shunt was requir…	10.1179/2046905511y.0000000008	I. K. O. Gokce, M. Y.;Ozdemir, R.;Erdeve, O.;Oguz, S. S.;Canpolat, F. E.;Uras, N.;Dilmen, U.	Aug
7	2013	Posttraumatic keratitis caused by Elizabethkingia meningosepticum	1	Turkey	OBJECTIVE: To present a case of bacterial keratitis caused by Elizabethkingia meningosepticum in an eye after trauma. METHOD: Case report. RESULT: A 45-year-old woman was referred to our cornea clinic for keratitis, which had developed following nonpenetrating eye trauma from a tree branch. Cultures from a corneal smear demonstrated heavy growth of E. meningosepticum. Treatment with a combination…	10.1097/ICL.0b013e318291d171	E. A. Erdem, S.;Kibar, F.;Yagmur, M.;Koksal, F.;Ersoz, R.	Sep
8	2014	A preterm infant with intractable metabolic acidosis: a devastating presentation of Chryseobacterium meningosepticum meningitis	1	Turkey	Sepsis-related mortality and morbidity are the leading issues that neonatal intensive care units struggle with worldwide. We report a preterm infant with septic shock and intractable metabolic acidosis whose postmortem microbiologic examination revealed Chryseobacterium meningosepticum meningitis. We would like to alert clinicians about this uncommon sepsis agent, and to call into question the tr…		N. S.-O. Eroğlu-Ertuğrul, Ö;Yurdakök, M.	Sep-Oct
9	2017	Acute Bacterial Meningitis in Qatar: A Hospital-Based Study from 2009 to 2013	1	Qatar	Background and Objectives. Bacterial meningitis is a common medical condition in Qatar. The aim of this study was to describe the clinical characteristics of bacterial meningitis, the frequency of each pathogen, and its sensitivity to antibiotics and risk factors for death. Patients and Methods. This retrospective study was conducted at Hamad General Hospital between January 1, 2009, and December…	10.1155/2017/2975610	F. Y. A.-K. Khan, M.;Almaslamani, E. A.;Hassan, A. A.;Mohamed, S. F.;Elbuzdi, A. A.;Elmaki, N. Y.;Anand, D.;Sanjay, D.
10	2017	Elizabethkingia meningoseptica in a case of biliary tract infection following liver transplantation	1	saudi arabia	Objective: Rare disease Background: Elizabethkingia meningoseptica (E. meningoseptica) is an aerobic Gram-negative bacillus known to thrive in moist environments, and is now recognized as a hospital-acquired infection, being found to contaminate hospital equipment, respiratory apparatus, hospital solutions, water, and drainage systems. Nosocomial infection with E. meningoseptica occurs in immunoc…	10.12659/AJCR.905247	H. M. H. Musalem, Y. N.;Tuleimat, L. M.;Al Abbad, S. I.;Alsohaibani, F. I.
11	2018	A rare case of complicated pericardial effusion with Elizabethkingia meningoseptica from Iran	1	Iran	Infections due to Elizabethkingia meningoseptica, a Gram-negative oxidative bacterium are frequently founded in neonatal and immunocompromised individuals. The notable characteristic of this organism is its multi-drug resistance to common antibiotics used for infections caused by Gram-negative bacteria. We report a rare case of complicated pericardial effusion due to E. meningoseptica in a 2-year…	10.14715/cmb/2018.64.3.9	H. S. H. Ebrahim-Saraie, H.;Khashei, R.;Nabavizadeh, S. H.
12	2018	Clinical Strains of Chryseobacterium and Elizabethkingia spp. Isolated from Pediatric Patients in a University Hospital: Performance of MALDI-TOF MS-Based Identification, Antimicrobial Susceptibilities, and Baseline Patient Characteristics	1	Turkey	Our objective was to evaluate the performance of matrix-assisted laser desorption ionization time-of-flight mass spectrometry (MALDI-TOF MS) for identification of the Chryseobacterium and Elizabethkingia spp. isolated from pediatric patients at Hacettepe University Hospital using 16S rRNA gene sequencing as the gold standard and to determine the antimicrobial susceptibility patterns of the isolat…	10.1089/mdr.2017.0206	H. C. T. Mirza, O.;Ölmez, S.;Azener, B.;Tuǧcu, G. D.;Özçelik, U.;Gürsoy, N. C.;Otlu, B.;Büyükçam, A.;Kara, A.;Sancak, B.
13	2019	Elizabethkingia meningoseptica (Chryseobacterium meningosepticum) bacteraemia: a series of 12 cases at Prince Sultan Military Medical City KSA	1	saudi arabia	The aim of this study was to describe the epidemiological data, clinical features and outcome of patients with Elizabethkingia meningoseptica bacteraemia and to report the antimicrobial susceptibility pattern. All patients with E. meningoseptica bacteraemia were retrospectively recruited at the Prince Sultan Military Medical City, Riyadh, Saudi Arabia, between June 2013 and May 2019. Epidemiologi…	10.1016/j.nmni.2019.100617	F. S. K. Aldoghaim, N.;Alyami, A. M.;Alqasim, M. A.;Ahmed, M. A.;Al Aidaroos, A.;Al Odayani, A.
14	2019	Microbiology of Elizabethkingia spp. Isolates in hospitalized patients	1	saudi arabia	An increasing number of infections due to Elisabethkingia spp. have been observed and reported in recent years. Here we report the microbiological aspects of 13 cases with positive cultures for Elizabethkingia spp. From 1998 to 2017. Elizabethkingia isolates were identified using the Vitek 2 Compact 60 (AES software) Gram-Negative Identification test (GNI) card (bioMérieux. Marcy- l’Etoile, Franc…		A. M. R. Bazzi, A. A.;Al-Tawfiq, J. A.
15	2019	Colonization and infection with a rare microorganism in a neonatal intensive care unit: three preterm infants with Elizabethkingia meningoseptica	1	Turkey	Elizabethkingia meningoseptica is a widespread gram-negative bacillus in the environment, but a rarely reported human pathogen presenting mostly as nosocomial infections. Advances in neonatal intensive care facilities and usage of sophisticated medical devices strengthen the invasive infectious potential of the microorganism. Clinical manifestations usually include primary bacteremia, meningitis,…	10.5546/aap.2019.eng.e631	K. T. Celik, D.;Olukman, O.;Gulfidan, G.;Calkavur, S.;Devrim, I.;Arslanoglu, S.	2001-12-01
16	2020	Monitoring and controlling bacteria in pharmaceutical industries water system	1	Egypt	Aim: This research aimed to monitor pharmaceutical water system by sampling water from all treatment stages, identify bacterial isolates from each phase and determine the most suitable methods to control them. Methods and Results: Water samples were collected and examined from pharmaceutical water system in a pharmaceutical factory in Giza, Egypt during 12 months, once per month (from December 20…	10.1111/jam.14686	N. A. S. Selim, A. M.;Ibrahim, M. K.
17	2020	Evaluation of bacterial contamination and mutagenic potential of treated wastewater from Al-Samra wastewater treatment plant in Jordan	1	Jordan	Jordan is one of the lowest countries in the world in terms of water resources. The reuse of treated wastewater is an important alternative to supply agricultural demands for water. In Jordan, Kherbet Al-Samra wastewater treatment plant (KSWWTP) is the largest and its effluent is mainly used for irrigation purposes. In this study, bacterial contamination and mutagenic potential were evaluated in …	10.2166/wh.2020.193	N. A. A.-R. Al-Quraan, L. I.;Sallal, A. K.
18	2020	Unusual accumulation of a wide array of antimicrobial resistance mechanisms in a patient with cytomegalovirus-associated hemophagocytic lymphohistiocytosis: A case report	1	Qatar	Background: Infections with multidrug-resistant organisms (MDRO) pose a serious threat to patients with dysregulated immunity such as in hemophagocytic lymphohistiocytosis (HLH), but such infections have rarely been comprehensively characterized. Here, we present a fatal case of HLH secondary to cytomegalovirus (CMV) infection complicated by both anti-viral drug resistance and sepsis from multipl…	10.1186/s12879-020-04966-z	M. R. S. Hasan, M. S.;Sundararaju, S.;Tsui, K. M.;Karim, M. Y.;Roscoe, D.;Imam, O.;Janahi, M. A.;Thomas, E.;Dobson, S.;Tan, R.;Tang, P.;Lopez, A. P.
19	2020	Chryseobacterium/Elizabethkingia species infections in Saudi Arabia	1	saudi arabia	OBJECTIVES: To describe the epidemiological, clinical, and outcome data of patients infected or colonized with Chryseobacterium/Elizabethkingia spp including antibiotic susceptibility patterns. METHODS: This retrospective study was conducted at Prince Sultan Military Medical City, Riyadh, Saudi Arabia. All patients infected or colonized by Chryseobacterium /Elizabethkingia spp who were admitted b…	10.15537/smj.2020.3.24985	A. M. K. Alyami, N. M.;AlQasim, M. A.;Al Doghaim, F. S.;Albehlal, L. B.;Ahmed, M. A.;Al Aidaroos, A. Y.;Al Odayani, A.	Mar
20	2020	Early neonatal sepsis and meningitis caused by Elizabethkingia meningoseptica in Saudi Arabia	1	saudi arabia	Elizabethkingia meningoseptica (E. meningoseptica ) are Gram-negative bacteria commonly associated with nosocomial infections in neonates. This is a case study of E. meningoseptica, presented as meningitis and sepsis in a term baby. The female infant was born by vaginal delivery at 37 weeks gestational age. The case was peculiar because the baby was neither premature nor immuno-compromised, which…	10.15537/SMJ.2020.7.25720	A. I. K. Barnawi, F. N.;Almuwallad, O. K.;Kassarah, K. A.
21	2021	Identification of Cellulolytic Bacteria from Guts of Microcerotermes diversus Silvestri (Isoptera: Termitidae) in Southern Iran	1	Iran	Termites are a large and important group of insects in terrestrial ecosystems that decompose lignocelluloses. Among these, Microcerotermes diversus Silvestri (Termitidae) is a destructive invasive pest in many tropical and subtropical regions. In the present study, M. diversus specimens were collected from traps in Ahvaz, Bandar Abbas, Kish, and Khark Islands. Sample suspensions were prepared in …	10.1007/s00284-021-02369-0	Z. H. Fathollahi, B.;Imani, S.;Hassanzadeh, N.;Abdigoudarzi, M.
22	2021	Elizabethkingia meningoseptica: An Uncommon Cause of Peritonitis In Continuous Ambulatory Peritoneal Dialysis: A Case Report and Review of Literature	1	Tunisia	Peritonitis is a major complication of peritoneal dialysis (PD) and due to its gravity, it remains the primary reason to switch from PD to hemodialysis. Elizabethkingia meningoseptica, a non-fermentative Gram-negative bacillus, is rarely encountered as a pathogen causing peritonitis in adults. We present here a case report of an acquired infection with this organism in adult on PD. To the best of…	10.4103/1319-2442.336783	S. T. Abidi, L.;Guedri, Y.;Karaborni, S.;Ghechir, Z. B.;Ketata, S.;Bouallegue, O.;Boujaafar, N.;Achour, A.	May-Jun
23	2021	Investigation of an outbreak of Elizabethkingia meningoseptica on a pediatric intensive care unit	1	Turkey	Objective: This paper reports an Elizabethkingia meningoseptica outbreak on a pediatric intensive care unit with emphasis on investigation of outbreak source, infection control interventions, patient characteristics and comparative antimicrobial susceptibility results. Methods: This was an ambidirectional cohort study conducted in a university hospital 20-bed pediatric intensive care unit. Patien…	10.3205/dgkh000390	M. B. M. Erinmez, A.;Zer, Y.
24	2022	Acinetobacter baumannii, Klebsiella pneumoniae and Elizabethkingia miricola isolated from wastewater have biodegradable activity against fluoroquinolone	1	Egypt	Ciprofloxacin (CIP) and levofloxacin (LEV), widely used fluoroquinolone antibiotics, are often found in sewage from the sewage treatment plants and marine environment. In this study, CIP and LEV biodegrading bacterial consortia were obtained from industrial wastewater. Microorganisms in these consortia were identified as Acinetobacter baumannii (A. baumannii), Klebsiella pneumoniae (K. pneumoniae…	10.1007/s11274-022-03367-5	R. A. E. N. Shaker, Y. I.;Adly, M. E.;Khattab, R. A.;Ragab, Y. M.	2016-08-01
25	2022	Hydrocarbon degradation test among the microbial community in oil-contaminated soil of power generators in Kerbala city, Iraq	1	Iraq	The present study was designed to isolate the microbial community from oil-contaminated sites and other non-oil-contaminated sites which served as control samples in Kerbala city. In addition to test the effect of hydrocarbons on the growth of some types of bacteria. Bacterial genera and species were identified based on their growth on nutrient agar and blood agar as well as biochemical tests. Ac…	10.24996/ijs.2022.63.7.14	A. A. Y. Abid Al-Hisnawi, Y. K.;Kadhum, N. H.;Mustafa, J. M.
26	2022	Identification and assessment of antimicrobial resistance bacteria in a hemodialysis water treatment system	1	morocco	The water treatment process is a vital factor for hemodialysis (HD) patients. This study aimed to assess the degree of contamination of HD water by bacteria at the HD center of Mohammedia, Morocco, in addition to evaluating the antimicrobial resistance of isolated bacteria. Fifty-four water samples were taken, the appropriate cultures were used to isolate the pathogenic bacteria, which were ident…	10.2166/WH.2022.267	L. C. Chaoui, T.;Zalegh, I.;Mhand, R. A.;Mellouki, F.;Rhallabi, N.
27	2022	Elizabethkingia Meningoseptica Infection in Neonates: Two Case Reports from the Eastern Region of Oman	1	Oman	ABS TR ACT Elizabethkingia meningoseptica is a gram-negative rod-shaped bacterium commonly found in soil and water. This organism is associated with nosocomial infections, especially in neonatal wards, as it has been isolated from contaminated medical equipment. Prompt diagnosis and early institution of appropriate combination therapy for prolonged period are crucial in the management of such inf…	10.5001/omj.2022.21	K. A. Almatari, R.;Al-Rashdi, M.;Hamadalnil, Y.
28	2022	Elizabethkingia meningoseptica Infection in COVID-19 Patients	1	Qatar	Bacterial and fungal coinfections including the emergence of antimicrobial resistance are well-recognized in the era of coronavirus disease 2019 (COVID-19) infections. We present three cases of Elizabethkingia meningoseptica (EM), superinfections in COVID-19 patients admitted between the period of April 2021 and May 2021. All cases were intubated; had central venous catheters, had received prior …	10.7759/cureus.30337	M. S. Chaponda, A.;Dulli, M. W.;Sioufi, S.;Al Wali, W.	Oct
29	2022	A Rare Infectious Agent: <i>Elizabethkingia anophelis</i>; Second Case Reported from Turkey	1	Turkey	Elizabethkingia anophelis is a Gram-negative, aerobic, nonmotile bacillus belonging to the Flavobacteriaceae family. In recent years, it has emerged as a cause of life-threatening infections, especially in immunocompromised patients. In this study, a 6-month-old baby patient with E. anophelis growth in simultaneous tracheal aspirate and urine culture samples sent to investigate the etiology of fe…	10.18521/ktd.977806	O. O. Aydemir, E. S.;Elmas, B.;Caha, V.
30	2022	16s rRNA-based phylogenetic analyses of Elizabethkingia anophelis: Detection of Elizabethkingia anophelis, a rare infectious agent from blood and determination of antibiotic susceptibility in Turkey	1	Turkey	Purpose: Elizabethkingia anophelis was firstly isolated from the midgut of the Anopheles gambiae mosquito in 2011. After this year, it was isolated in some intensive care cases in Africa and Asia. This study, it was aimed to confirm the identification of E. anophelis in the blood of a pediatric patient. Methods: After the suspicious bacteria were grown on blood agar, MALDI-TOF MS and 16s rRNA gen…	10.1016/j.ijmmb.2022.07.004	H. T. C. Kadi, Y.;Yener, N.;Gur Vural, D.;Bilgin, K.;Birinci, A.
31	2023	Post-Keratoplasty Infectious Keratitis Caused by Elizabethkingia meningoseptica	1	saudi arabia	BACKGROUND Microbial keratitis is a major complication of keratoplasty that is associated with serious ocular sequalae if not adequately treated. The purpose of this case report is to present a case of infectious keratitis following keratoplasty caused by the rare microorganism Elizabethkingia meningoseptica. CASE REPORT A 73-year-old patient presented to the outpatient clinic complaining of a su…	10.12659/ajcr.937687	A. A. Alfaraidi, M.;Alhijji, L.;Alshngeetee, A.;Alshabeeb, R.	2005-03-01
32	2023	Prevalence of Multidrug-Resistant Bacteria in Healthcare-Associated Bloodstream Infections at Hospitals in Riyadh, Saudi Arabia	1	saudi arabia	Bloodstream infection (BSI) prevalence in hospitalized patients has increased owing to the spread of antibiotic-resistant pathogens; moreover, antimicrobial resistance in bacteria is a global problem. Here, BSIs are investigated in several patients at a hospital in Saudi Arabia, and the resistance of bacterial isolates to widely used drugs is determined. Throughout 2020, bacteria isolated from pa…	10.3390/pathogens12091075	S. S. A. Banawas, A. S.;Dawoud, T. M.;AlDehaimi, A.;Alsubaie, F. M.;Abdel-Hadi, A.;Manikandan, P.
33	2023	Chryseobacterium/Elizabethkingia species infections in children	1	Turkey	Objective: To investigate the clinical and epidemiological features and outcome of Chryseobacterium and Elizabethkingia spp. infections in children, together with antimicrobial susceptibilities. Methods: This retrospective study was conducted at a tertiary pediatric hospital in Turkey. All patients infected with Chryseobacterium/Elizabethkingia spp. among those presenting to Ankara City Hospital …	10.4103/1995-7645.377759	A. B. Yahsi, G. I.;Erat, T.;Güney, A. Y.;Özen, S.;Konca, K.;Gülhan, B.;Yüksek, S. K.;Parlakay, AÖ	JUN
34	2024	Relation of Water Quality and Bacteria Occurrence In Cage-Cultured Common Carp (Cyprinus carpio) In Basra, Iraq	1	Iraq	Aquaculture is an extreme activity of valuable and fast sector and expansion worldwide, however there are concerns related to environmental sustainability. The current study was carried out to determine the relation between water quality and the occurrence of bacteria in cage farmed common carp (Cyprinus carpio) in Basrah Governorate southern Iraq. Water from floating cages were randomly sampled …	10.21608/ejabf.2024.375204	A. M. R. J. Al-Taee, R. S.;Maki, A. A.
35	2024	Epidemiology, clinical profiles, and antimicrobial susceptibility of Elizabethkingia meningoseptica infections: Insights from a tertiary care hospital in Saudi Arabia	1	saudi arabia	OBJECTIVES: To investigate the incidence rate, clinical characteristics across different age groups, antimicrobial susceptibility, and outcomes of Elizabethkingia meningoseptica (E. meningoseptica) infections. METHODS: A retrospective analysis was carried out to include 66 cases with confirmed E. meningoseptica cultures from sterile samples between January 2014 and June 2022 at King Faisal Specia…	10.15537/smj.2024.45.8.20240279	R. T. H. Alhuthil, R. M.;Alyabes, O. A.;Alsuhaibani, M. A.;Gashgarey, D. A.;Binsalamah, I. M.;Aldahmash, M. A.;Alghamdi, S. M.;Albanyan, E. A.;Aljumaah, S. A.;Al-Hajjar, S. H.

## Sheet: Data Extraction
Year	Title	Study number	Region	Causitive agent	Resistance profile	Sensitive	Disease	Source	Method of identification	Treatment outcome	Virulance factor	AMR genes	Plasmids	Symptoms	Year of publication	Reference
2003	Epidemiology of neonatal meningitis in Qatar	1	Qatar	Flavibacterium meningococcus	ceftazidim, gentamicin, ampicillin	Ceftriaxone	menangites	Neonatal under 30 days	cerebrospinal fluid (CSF) cultures and latex agglutination tests.	Not mentioned	Not mentioned	Not mentioned	Not mentioned	change in behavior (hypo- activity, drowsiness, irritability), followed by vomiting, fever, bulging fontnatal	2002
2003	A Chryseobacterium meningosepticum outbreak in a neonatal ward	2	Turkey	Chryseobacterium meningoseptic	Piperacillin, Amikacin, Cefotaxime, Ceftriaxone, Co-trimoxazole, Cefoperazone, Ceftazidime, Imipenem, Ticarcillin/clavulanate	Ciprofloxacin	Stage 3 hypoxic ischemic encephalopathy, sepsis	four neonates under 40 weeks	complete blood count and smear, urinalysis, C- reactive protein , chest x-ray, blood culture , urine, cerebrospinal fluid, stool, and, tracheal aspirateif intubated,, the Sceptor system and the API 20E reagent kit	Death	Not mentioned	Not mentioned	Not mentioned	no spontaneous respirations at birth, stage 3 hypoxic ischemic encephalopathy, declining oxygen saturation, sclerema, thrombocytopenia (43,000/mm³), increased immature-to-mature neutrophil ratio (0.30), elevated C-reactive protein level (133 mg/L), clinical onset of sepsis, cardiopulmonary instability.	2003
					Piperacillin, Amikacin, Cefotaxime, Ceftriaxone, Cefoperazone, Ceftazidime, Imipenem, Ticarcillin/clavulanate	Ciprofloxacin, Co-trimoxazole	Sepsis			Hydrocephalus	Not mentioned	Not mentioned	Not mentioned	The symptoms are low birth weight (1,430 g), premature birth at 31 weeks, intolerance to oral feeding, apnea on day 7, thrombocytopenia (16,000/mm³), increased immature-to-mature neutrophil ratio (0.38), elevated C-reactive protein level (120 mg/L), irregular respirations, worsening condition requiring intubation, intractable generalized tonic-clonic convulsions on day 15, bronchopulmonary dyspla…
					Piperacillin, Amikacin, Cefotaxime, Ceftriaxone, Co-trimoxazole, Cefoperazone, Ceftazidime, Imipenem, Ticarcillin/clavulanate	Ciprofloxacin	Sepsis			Recovery	Not mentioned	Not mentioned	Not mentioned	low birth weight (1,160 g), premature birth at 31 weeks, sclerema, pallor, hypoglycemic periods, apnea on day 14, thrombocytopenia (18,000/mm³), increased immature-to-mature neutrophil ratio (0.31), elevated C-reactive protein level (152 mg/L), irregular respirations, and lack of recovery with initial therapy.
					Piperacillin, Amikacin, Cefotaxime, Ceftriaxone, Cefoperazone, Ceftazidime, Imipenem, Ticarcillin/clavulanate	Ciprofloxacin, Co-trimoxazole	Sepsis			Recovery	Not mentioned	Not mentioned	Not mentioned	low birth weight (1,600 g), premature birth at 34 weeks, tachypnea, dyspnea, fine rales on chest auscultation, hypoactivity, respiratory irregularity on day 10, thrombocytopenia (6,000/mm³), increased immature-to-mature neutrophil ratio (0.28), elevated C-reactive protein level (154 mg/L), worsening respiratory status, and the need for re-intubation and mechanical ventilation.
2006	Community-acquired meningitis and sepsis caused by Chryseobacterium meningosepticum in a patient diagnosed with thalassemia major	3	Turkey	Chryseobacterium meningosepticum	Ceftazidime, Ceftriaxone, Aztreonam, Cefepime, Amikacin, Gentamicin, Imipenem, Meropenem, Piperacillin, Piperacillin-tazobactam	ciprofloxacin, levofloxacin , trimethoprim-sulfa-methoxazole, vancomycin	thalassemia major and meningitis and sepsis	17 year old boy	blood and CSF cultures, biochemical identification tests (including oxidase, catalase, indole, and urea reactions, and identification using the API 20NE system	Recovery	Not mentioned	Not mentioned	Not mentioned	fever, headache, progressive disturbances of consciousness for 2 days, pale and toxic appearance, positive signs of meningeal irritation, body temperature of 39.2°C, heart rate of 124 beats/min, respiratory rate of 20/min, blood pressure of 105/50 mm Hg, hepatomegaly, history of splenectomy, anemia (hemoglobin concentration of 6.1 g/dl), low hematocrit (18.2%), elevated erythrocyte sedimentation …	2006
2008	A Chryseobacterium meningosepticum outbreak observed in 3 clusters involving both neonatal and non-neonatal pediatric patients	4	Turkey	Chryseobacterium meningosepticum	Piperacillin, Cefotaxime, Ceftriaxone, Cefoperazone	Ciprofloxacin, Imipenem, Vancomyciny, Rifampin, Linezolid	Meningitis	9 days	Blood culture,CSF culture, PCR, PFGE	Discharged, hydrocephaly	Not mentioned	Not mentioned	Not mentioned	immunocompromised, status (eg, birth weight, prematurity),	2008
					Piperacillin, Amikacin, Cefotaxime, Ceftriaxone, Cefoperazone, Imipenem	Ciprofloxacin, Vancomyciny, Rifampin, Linezolid	Gastroenteritis, sepsis	6 months		Recovery
					Piperacillin, Cefotaxime, Ceftriaxone, Cefoperazone	Ciprofloxacin, Imipenem, Vancomyciny, Rifampin, Linezolid	Respiratory distress, Meningitis	7 days		Recovery
					Piperacillin, Amikacin, Cefotaxime, Ceftriaxone, Cefoperazone	Ciprofloxacin, Vancomyciny, Rifampin, Linezolid, Imipenem	Postoperative cellulitis, fasciitis	40 days		Recovery
					Piperacillin, Amikacin, Cefotaxime, Ceftriaxone, Cefoperazone	Ciprofloxacin, Vancomyciny, Rifampin, Linezolid, Imipenem	Sepsis	4 days		Death
					Piperacillin, Amikacin, Cefotaxime, Ceftriaxone, Cefoperazone, Imipenem	Ciprofloxacin, Vancomyciny, Rifampin, Linezolid	Bacteremia	11 months		Recovery
					Piperacillin, Cefotaxime, Ceftriaxone, Cefoperazone, Imipenem	Ciprofloxacin, Vancomyciny, Rifampin, Linezolid	Bacteremia	20 months		Recovery
					Piperacillin, Cefotaxime, Ceftriaxone, Cefoperazone, Imipenem	Ciprofloxacin, Vancomyciny, Rifampin, Linezolid	Sepsis	23 months		Recovery
					Piperacillin, Cefotaxime, Ceftriaxone, Cefoperazone, Imipenem	Ciprofloxacin, Vancomyciny, Rifampin, Linezolid	Sepsis	19 days		Recovery
					Piperacillin, Cefotaxime, Ceftriaxone, Cefoperazone, Imipenem	Ciprofloxacin, Vancomyciny, Rifampin, Linezolid	Pneumonia, sepsis	20 days		Recovery
					Piperacillin, Cefotaxime, Ceftriaxone, Cefoperazone, Imipenem	Ciprofloxacin, Vancomyciny, Rifampin, Linezolid	Respiratory distress, pneumonia	7 days		Death
					Piperacillin, Cefotaxime, Ceftriaxone, Cefoperazone, Imipenem	Ciprofloxacin, Vancomyciny, Rifampin, Linezolid	Respiratory distress, pneumothorax, sepsis	11 days		Death
					Piperacillin, Cefotaxime, Ceftriaxone, Cefoperazone, Imipenem	Ciprofloxacin, Vancomyciny, Rifampin, Linezolid	Meningitis	8 days		Death
					Piperacillin, Cefotaxime, Ceftriaxone, Cefoperazone	Ciprofloxacin, Imipenem, Vancomyciny, Rifampin, Linezolid	none	Hand culture	none	none	none	none	none	none
					Piperacillin, Amikacin, Cefotaxime, Ceftriaxone, Cefoperazone, Imipenem	Ciprofloxacin, Vancomyciny, Rifampin, Linezolid		Formula
					Piperacillin, Cefotaxime, Ceftriaxone, Cefoperazone, Imipenem	Ciprofloxacin, Vancomyciny, Rifampin, Linezolid		Electric button
					Piperacillin, Cefotaxime, Ceftriaxone, Cefoperazone, Imipenem	Ciprofloxacin, Vancomyciny, Rifampin, Linezolid		Computer keyboard
					Piperacillin, Cefotaxime, Ceftriaxone, Cefoperazone, Imipenem	Ciprofloxacin, Vancomyciny, Rifampin, Linezolid		Telephone receiver
					Piperacillin, Cefotaxime, Ceftriaxone, Cefoperazone, Imipenem	Ciprofloxacin, Vancomyciny, Rifampin, Linezolid		Door knob
					Piperacillin, Cefotaxime, Ceftriaxone, Cefoperazone, Imipenem	Ciprofloxacin, Vancomyciny, Rifampin, Linezolid		Ambu bag
2011	Neonatal meningitis caused by Elizabethkingia meningoseptica in Saudi Arabia	5	Saudi Arabia	Chryseobacterium meningosepticum	Imipenem, Meropenem, Aztreonam, Cefepime, Ceftriaxone, Cefotaxime, Cefoxitin, Cefuroxime, Cephalothin, Amoxicillin-clavulanic acid, Aminoglycosides, Doxycycline, Trimethoprim-sulfamethoxazole	Piperacillin/tazobactam, Ciprofloxacin		Infant	CSF culture, biochemical tests, VITEK 2	Recovery	Not mentioned	Not mentioned	Not mentioned	On day 8 post-birth, the baby became lethargic and appeared ill.	2011
2012	Trimethoprim-sulfamethoxazole treatment for meningitis owing to multidrug-resistant Elizabethkingia meningoseptica in an extremely low-birthweight, premature infant	6	Turkey	Elizabethkingia meningoseptica	Penicillins, Cephalosporins, Aminoglycosides, Colistine,Imipenem, Aztreonam, Tetracycline	Ciprofloxacin, Levofloxacin, TMP–SMZ		Neonate	Blood Culture, CSF culture	Discharged, hydrocephaly, neurological deficit, including mental and motor retardation and deafness	Not mentioned	Not mentioned	Not mentioned	abdominal distention and reduced activity	2012
2013	Posttraumatic keratitis caused by Elizabethkingia meningosepticum	7	Turkey	Elizabethkingia meningoseptica	Gentamicin, Amikacin, Cefepime, Cefoperazone/sulbacta, Ceftazidime, Meropenem, Piperacillin, Ampicillin/sulbactam, Imipenem	Ciprofloxacin, Levofloxacin, Tetracycline, Trimethoprim/sulfamethoxazole, Tigecycline		45-year-old woman	Cultures from a corneal smear, VITEK 2	Corneal infection resolved within 2 months, but a central corneal scar and vascularization remained	Not mentioned	Not mentioned	Not mentioned	unresponsive microbial keratitis associated with severe pain and reduced vision in her right eye	2013
2014	A preterm infant with intractable metabolic acidosis: a devastating presentation of Chryseobacterium meningosepticum meningitis	8	Turkey	Chryseobacterium meningosepticum	Aztreonam, Ceftazidime, Ciprofloxacin, Imipenem, Meropenem, Piperacillin/tazobactam, Cefepime, Cefoperazone/sulbactam	sulfamethoxazole/trimethoprim and, Gentamicin	septic shock and intractable metabolic acidosis and multiple organ dysfunction syndrome.	Neonate	CSF culture (positive), Blood culture (negative)	Death	Not mentioned	Not mentioned	Not mentioned	septic shock, metabolic acidosis and disseminated intravascular coagulation.	2014
2017	Acute Bacterial Meningitis in Qatar: A Hospital-Based Study from 2009 to 2013	9	Qatar	Chryseobacterium meningosepticum	meropenem, colistin	Could not be extracted	Could not be extracted	Less that one year	colony morphology, Gram stain, oxidase, catalase, VITEK 2 Compact, Phoenix.	Death	Not mentioned	Not mentioned	Not mentioned	Not mentioned	2017
2017	Elizabethkingia meningoseptica in a case of biliary tract infection following liver transplantation	10	Saudi Arabia	Elizabethkingia meningoseptica	Piperacillin/tazobactam, Ceftazidime, Gentamicin, Tobramycin, Amikacin, Cefipime, Imipenem, Meropenem, Colistin	Ciprofloxacin, Minocycline, Tigecycline, Trimethoprim/sulfamethoxazole	Percutaneous transhepatic cholangiography biliary drain infection	55 years female	culture from blood, urine, biliary drain fluid, and the abdominal collection	Recovery	Not mentioned	Not mentioned	Not mentioned	Right upper quadrant abdominal pain	2017
2018	A rare case of complicated pericardial effusion with Elizabethkingia meningoseptica from Iran	11	Iran	Elizabethkingia meningoseptica	Imipenem	Trimethoprim-sulfamethoxazole, Ciprofloxacin, Ceftazidime, Vancomycin	lymphangioleiomyomatosis	2-year-old	culturing and API 20E	Recovery	Not mentioned	Not mentioned	Not mentioned	fever and tachypnea and suffered from a rare lung malignancy (lymphangioleiomyomatosis).	2018
2018	Clinical Strains of Chryseobacterium and Elizabethkingia spp. Isolated from Pediatric Patients in a University Hospital: Performance of MALDI-TOF MS-Based Identification, Antimicrobial Susceptibilities, and Baseline Patient Characteristics	12	Turkey	Elizabethkingia meningoseptica	Ceftazidime, Cefepime, Imipenem, Meropenem	Could not be extracted	Cystic Fibrosis	7 months	VITEK MS v3.0 system, MALDI-TOF, 16S rRNA sequencing, sputoum culture	not mentioned	Not mentioned	Not mentioned	Not mentioned	Not mentioned	2017
				Elizabethkingia meningoseptica			Cystic Fibrosis	8 months	VITEK MS v3.0 system, MALDI-TOF, 16S rRNA sequencing, sputoum culture		Not mentioned	Not mentioned	Not mentioned	Not mentioned
				Elizabethkingia meningoseptica			Dilated cardiomyopathy	15 months	VITEK MS v3.0 system, MALDI-TOF, 16S rRNA sequencing, blood culture		Not mentioned	Not mentioned	Not mentioned	Not mentioned
2019	Elizabethkingia meningoseptica (Chryseobacterium meningosepticum) bacteraemia: a series of 12 cases at Prince Sultan Military Medical City KSA	13	Saudi Arabia	Chryseobacterium meningosepticum	Amikacin, Gentamycin, Ceftazidime, Ciprofloxacin, Ceftriaxone, Imipenem, Meropenem, Colistin, Tetracycline,	Levofloxacin, Trimethoprim/sulfamethoxazole, Piperacillin/tazobactam, Moxifloxacin	Sickle-cell anaemia, CVC, prolonged stay, CLABSI	15 years	Blood culture, API 20 NE, the automated MicroScan WalkAway system with the conventional dried gram-negative identi cation panel Neg Breakpoint Combo50	Recovery	Not mentioned	Not mentioned	Not mentioned	Not mentioned	2019
					Amikacin, Gentamycin, Ceftazidime, Ciprofloxacin, Ceftriaxone, Imipenem, Meropenem, Colistin, Tetracycline,	Levofloxacin, Trimethoprim/sulfamethoxazole, Piperacillin/tazobactam, Moxifloxacin	Abdominal and cardiac surgery, CVC, ventilator, prolonged stay, ICU admission, CLABSI	9 month		Recovery
					Amikacin, Gentamycin, Ceftazidime, Ceftriaxone, Imipenem, Meropenem, Colistin, Tetracycline,	Levofloxacin, Trimethoprim/sulfamethoxazole, Piperacillin/tazobactam, Ciprofloxacin, Moxifloxacin	Tracheo-oesophageal surgery, ventilator, prolonged stay, ICU admission, VAP	12 days		Recovery
					Amikacin, Gentamycin, Ceftazidime, Ceftriaxone, Imipenem, Meropenem, Colistin, Tetracycline,	Levofloxacin, Trimethoprim/sulfamethoxazole, Piperacillin/tazobactam, Ciprofloxacin, Moxifloxacin	CVA, CHF, DM, HTN, CVC, prolonged ABX use, prolonged stay, CLABSI	90 years		Recovery
					Amikacin, Gentamycin, Ceftazidime, Ciprofloxacin, Ceftriaxone, Imipenem, Meropenem, Colistin, Tetracycline,	Levofloxacin, Trimethoprim/sulfamethoxazole, Piperacillin/tazobactam, Moxifloxacin	Quadriplegia, chest brosis, ventilator, prolonged ABX use, prolonged stay, ICU admission, VAP	43 years		Died after 8 days
					Amikacin, Gentamycin, Ceftazidime, Ceftriaxone, Imipenem, Meropenem, Colistin, Tetracycline,	Levofloxacin, Trimethoprim/sulfamethoxazole, Piperacillin/tazobactam, Ciprofloxacin, Moxifloxacin	Congenital central hypoventilation syndrome, ventilator, prolonged ABX use, prolonged stay, ICU admission, VAP	2 years		Recovery
					Amikacin, Gentamycin, Ceftazidime, Ceftriaxone, Imipenem, Meropenem, Colistin, Tetracycline,	Levofloxacin, Trimethoprim/sulfamethoxazole, Piperacillin/tazobactam, Ciprofloxacin, Moxifloxacin	Bowel ischaemia, parkinsonism, DM, HTN, CVA, prolonged ABX use, prolonged stay, Septic shock	90 years		Recovery
					Amikacin, Gentamycin, Ceftazidime, Ceftriaxone, Imipenem, Meropenem, Tetracycline,	Levofloxacin, Trimethoprim/sulfamethoxazole, Piperacillin/tazobactam, Ciprofloxacin, Colistin, Moxifloxacin	HF, prolonged ABX use, prolonged stay, Bacterimia	98 years		Died after 25 days
					Amikacin, Gentamycin, Ceftazidime, Ceftriaxone, Imipenem, Meropenem, Colistin, Tetracycline,	Levofloxacin, Trimethoprim/sulfamethoxazole, Piperacillin/tazobactam, Ciprofloxacin, Moxifloxacin	DM, HF, ESRD, prolonged ABX use, prolonged stay, Bacteraemia	91 years		Recovery
					Amikacin, Gentamycin, Ceftazidime, Ciprofloxacin, Ceftriaxone, Imipenem, Meropenem, Colistin, Tetracycline,	Levofloxacin, Trimethoprim/sulfamethoxazole, Piperacillin/tazobactam, Moxifloxacin	Prolonged ABX use, prolonged stay, Septic shock	102 years		Recovery
					Amikacin, Gentamycin, Ciprofloxacin, Ceftriaxone, Levofloxacin, Imipenem, Meropenem, Colistin,	Ceftazidime, Trimethoprim/sulfamethoxazole, Piperacillin/tazobactam, Tetracycline, Moxifloxacin	CVA, ventilator, prolonged ABX use, prolonged stay, Bacteraemia	64 years		Recovery
					Amikacin, Gentamycin, Ceftazidime, Ceftriaxone, Imipenem, Meropenem, Colistin	Levofloxacin, Trimethoprim/sulfamethoxazole, Piperacillin/tazobactam, Ciprofloxacin, Tetracycline, Moxifloxacin	CKD, CVC, prolonged ABX use, prolonged stay, CLABSI	46 years		Recovery
2019	Microbiology of Elizabethkingia spp. Isolates in hospitalized patients	14	Saudi Arabia	Elizabethkingia meningoseptica	Colistin, the remaining antibiotics could not be extracted but 11 out of the 12 isolates were resistant to Amikacin, Ampicillin/sulbactam , Cefepime, Ceftazidime, Ceftriaxone, Imipenem, and 10 isolates are resistant to Piperacillin/tazobactam	Could not be extracted	Not mentioned	69 years	culture, Vitek 2 Compact 60 (AES software) Gram-Negative Identification test (GNI) card.						2019
							Respiratory failure	46 years
							HTN, respiratory, arrest, tracheostomy	62 years
							DM, CVA, tracheostomy	69 years
							DM, CRF, respiratory failure	69 years
							RA, malignancy, respiratory failure	86 years
							Respiratory failure, DM, HTN	81 years
							DM, liver cirrhosis, CRF	87 years
							Pancreatitis, MOF	71 years
							None	66 years
							DM	66 years
							Hydatid disease	28 years
							Respiratory failure	56 years
2019	Colonization and infection with a rare microorganism in a neonatal intensive care unit: three preterm infants with Elizabethkingia meningoseptica	15	Turkey	Elizabethkingia meningoseptica	Not mentioned	Ciprofloxacin, Cefoperazone-sulbactam	persistent patent ductus arteriosus (PDA)	26 days	Blood, vascular catheter, urine and cerebrospinal fluid (CSF) cultures	Recovery	Not mentioned	Not mentioned	Not mentioned	inflammation including increased acute phase reactants leucocytosis and neutrophilia chest X-ray showed bilateral pulmonary infiltrations and a diagnosis of ventilator-associated pneumonia	2019
				Elizabethkingia meningoseptica	Not mentioned	Ciprofloxacin	respiratory distress syndrome, Late-onset nosocomial neonatal sepsis	First hour of life	blood, urine, cerebrospinal fluid (CSF) and tracheal aspirate cultures	discharged with other complications due to prematurity.	Not mentioned	Not mentioned	Not mentioned	respiratory distress syndrome, grade 3 intraventricular hemorrhage, abdominal distention, respiratory distress,
				Elizabethkingia meningoseptica	Not mentioned	Ciprofloxacin, Levofloxacin	respiratory distress syndrome	Fifth hour of life	blood, urine and cerebrospinal fluid (CSF) cultures	Discharged with several co-morbidities related to prematurity	Not mentioned	Not mentioned	Not mentioned	Respiratory distress syndrome, severe hypotension, metabolic acidosis, thrombocytopenia, bilateral grade 3 intraventricular hemorrhage, hypotonia, apnea, mixed acidosis, and respiratory failure. She later developed purulent respiratory secretions andpneumonia.
2020	Monitoring and controlling bacteria in pharmaceutical industries water system	16	Egypt	Elizabethkingia meningoseptica	Not mentioned	Not mentioned	Not mentioned	well water	VITEK system 2	Not mentioned	Not mentioned	Not mentioned	Not mentioned	Not mentioned	2020
2020	Evaluation of bacterial contamination and mutagenic potential of treated wastewater from Al-Samra wastewater treatment plant in Jordan	17	Jordan	Elizabethkingia meningosepticum	Not mentioned	Not mentioned	Not mentioned	treated wastewater	Microgen GN-ID system	Not mentioned	Not mentioned	Not mentioned	Not mentioned	Not mentioned	2020
2020	Unusual accumulation of a wide array of antimicrobial resistance mechanisms in a patient with cytomegalovirus-associated hemophagocytic lymphohistiocytosis: A case report	18	Qatar	Elizabethkingia meningoseptica	Amikacin, Aztreonam, Cefepime, Ceftazidime, Ceftriaxone, Gentamicin, Imipenem, Meropenem	Not mentioned	Hemophagocytic lymphohistiocytosis and hemorrhagic colitis, both associated with CMV	6 years	Whole genome sequencing, Blood culture	The patient passed away on PICU day 20 from multiorgan failure associated with sepsis with highly drug-resistant bacteria.	Not mentioned	B-14, GOB-1, CME-2	Not mentioned	Not specified	2020
2020	Chryseobacterium/Elizabethkingia species infections in Saudi Arabia	19	Saudi Arabia	Elizabethkingia meningoseptica	100% resistance to Amikacin, Gentamicin, and Ceftriaxone, 90% resistance to colistin	100% Moxifloxacin and bactrim, 95% to Levofloxacin, 80% to Piperacillin-tazobactam	CLABSI, VAP, Septic Shock and Bactermia	22 patients, 12 pediatric and 10 adults	Blood cultures tracheal aspirations, API 20 NE, MicroScan WalkAway system, MALDI-TOF MS system		Not mentioned	Not mentioned	Not mentioned	Not mentioned	2020
2020	Early neonatal sepsis and meningitis caused by Elizabethkingia meningoseptica in Saudi Arabia	20	Saudi Arabia	Elizabethkingia meningoseptica	Tigecycline, Colistin, trimethoprim-Sulfamethoxazole, Third-generation cephalosporins, Carbapenems	Ciprofloxacin, Levofloxacin	Meningitis and sepsis	Neonate	blood tests, neurological imaging, cerebrospinal fluid analysis, blood and CSF culture	discharge with hemorrhagic ventricular dilatation	Not mentioned	Not mentioned	Not mentioned	tachypnea, fever, decreased consciousness, anemia, and metabolic acidosis.	2020
2021	Identification of Cellulolytic Bacteria from Guts of Microcerotermes diversus Silvestri (Isoptera: Termitidae) in Southern Iran	21		Elizabethkingia anophelis	not mentioned	not mentioned	none	Microcerotermes diversus Silvestri (Termitidae)	Biochemical tests, 16S rRNA Gene PCR, sequencing,	not mentioned	not mentioned	not mentioned	not mentioned		2021
2021	Elizabethkingia meningoseptica: An Uncommon Cause of Peritonitis In Continuous Ambulatory Peritoneal Dialysis: A Case Report and Review of Literature	22	Tunisia	Elizabethkingia meningoseptica	Piperacillin, Ticarcillin/clavulanic acid, Ticarcillin, Cefepime, Cefotaxime, Ceftazidime, Meropenem, Amikacin, Gentamicin, Colistin	Levofloxacin, Trimethoprim–sulfamethoxazole	Systemic hypertension and chronic kidney disease stage 5 caused by chronic interstitial nephritis	65 year old	ambulatory peritoneal dialysis fluid culture	Recovery and maintained on hemodialysis (HD).	Not mentioned	Not mentioned	Not mentioned	abdominal persistent pain and a cloudy CAPD fluid without fever nor diarrhea	2021
2021	Investigation of an outbreak of Elizabethkingia meningoseptica on a pediatric intensive care unit	23	Turkey	Elizabethkingia meningoseptica	Piperacillin-Tazobactam, Amikacin, Meropenem, Ceftazidime, Cefepime, Gentamicin, Tobramycin, Ceftazidime-Avibactam, and Ceftaroline.	Vancomycin and Trimethoprim-Sulfamethoxazole.	Spinal muscular atrophy	10 months	Blood, central venous catheter	Death	Not mentioned	Not mentioned	Not mentioned	Not mentioned	2021
					Piperacillin-Tazobactam, Vancomycin, Trimethoprim-Sulfamethoxazole, Meropenem, Ceftazidime, Cefepime, Gentamicin, Tobramycin, Ceftazidime-Avibactam, Ceftaroline.	Amikacin	Prune belly syndrome	6 months	Tracheal aspirates	Death
					Amikacin, Trimethoprim-Sulfamethoxazole, Meropenem, Ceftazidime, Cefepime, Gentamicin, Tobramycin, Ceftazidime-Avibactam, Ceftaroline.	Vancomycin	Hydrocephaly, seizures	8 months	CSF, central venous catheter	Discharged
					Piperacillin-Tazobactam, Amikacin, Vancomycin, Trimethoprim-Sulfamethoxazole, Meropenem, Ceftazidime, Cefepime, Gentamicin, Tobramycin, Ceftazidime-Avibactam, Ceftaroline.	none	Down syndrome	10 months	Tracheal aspirates	Death
					Piperacillin-Tazobactam, Amikacin, Vancomycin, Trimethoprim-Sulfamethoxazole, Meropenem, Ceftazidime, Cefepime, Gentamicin, Tobramycin, Ceftazidime-Avibactam, Ceftaroline.	Vancomycin	Necrotizing enterocolitis	4 months	Blood	Death
					Piperacillin-Tazobactam, Amikacin, Vancomycin, Trimethoprim-Sulfamethoxazole, Meropenem, Ceftazidime, Cefepime, Gentamicin, Tobramycin, Ceftazidime-Avibactam, Ceftaroline.	Vancomycin	Pneumonia	11 months	Tracheal aspirates	Discharged
					Piperacillin-Tazobactam, Amikacin, Trimethoprim-Sulfamethoxazole, Meropenem, Ceftazidime, Cefepime, Gentamicin, Tobramycin, Ceftazidime-Avibactam, Ceftaroline.	Vancomycin	none	Ventilator water reservoir	none	none
2022	Acinetobacter baumannii, Klebsiella pneumoniae and Elizabethkingia miricola isolated from wastewater have biodegradable activity against fluoroquinolone	24	Egypt	Elizabethkingia miricola	Ciprofloxacin, levofloxacin	not mentioned	none	Waste water	Polymerase Chain Reaction (PCR), Sequencing	none	Not mentioned	aac(6′)-Ib	Not mentioned	Not mentioned	2022
2022	Hydrocarbon degradation test among the microbial community in oil-contaminated soil of power generators in Kerbala city, Iraq	25	Iraq	Chryseobacterium meningosepticum	not mentioned	not mentioned	not mentioned	oil-contaminated sites and other non-oil-contaminated sites	Cultures, API 20 system	not mentioned	not mentioned	not mentioned	not mentioned	not mentioned	2022
2022	Identification and assessment of antimicrobial resistance bacteria in a hemodialysis water treatment system	26	Morocco	Chryseobacterium meningosepticum	not mentioned	not mentioned	not mentioned	hemodialysis water treatment system	16S RNA sequencing	not mentioned	not mentioned	not mentioned	not mentioned	not mentioned	2022
2022	Elizabethkingia Meningoseptica Infection in Neonates: Two Case Reports from the Eastern Region of Oman	27	Oman	Elizabethkingia meningoseptica	not mentioned	Levofloxacin, Rifampicin	neonatal bacterial sepsis	Neonate	blood and/or cerebrospinal fluid cultures, Vitek2	Recovery	not mentioned	not mentioned	not mentioned	respiratory distress, lethargy, and decreased activity on day six of life. Later, she developed convulsions and apnea requiring intubation. Cerebrospinal fluid analysis showed hypoglycorrhachia (low glucose), elevated white blood cell count, and high protein levels.	2021
					not mentioned	Ciprofloxacin, Minocycline	neonatal bacterial sepsis	Neonate	blood and/or cerebrospinal fluid cultures	Recovery	not mentioned	not mentioned	not mentioned	with symptoms of poor feeding, fever, and vomiting.
2022	Elizabethkingia meningoseptica Infection in COVID-19 Patients	28	Qatar	Elizabethkingia meningoseptica	Ceftazidime, Ciprofloxacin, Ceftriaxone, Imipenem, Meropenem, Piperacillin/tazobactam (Tazocin), Colistin, Tetracycline	Amikacin Gentamicin, Levofloxacin, Trimethoprim/sulfamethoxazole (Septrin), Moxifloxacin	chronic obstructive pulmonary disease, COVID-19	80 year	Blood culture	Death	not mentioned	not mentioned	not mentioned	severe shortness of breath, body pain, hypoxia (SpO2 86%), tachypnea (RR 32/min), and lung opacities on X-ray. Her condition worsened, leading to respiratory distress and intubation. She later developed septic shock, low blood pressure needing vasopressors, and reduced urine output.	2022
					Ceftazidime, Ciprofloxacin, Ceftriaxone, Imipenem, Meropenem, Trimethoprim/sulfamethoxazole (Septrin), Piperacillin/tazobactam (Tazocin), Colistin	Amikacin Gentamicin, Levofloxacin, Tetracycline, Moxifloxacin	severe COVID-19 pneumonia	49 years	tracheal aspirate culture	Death	not mentioned	not mentioned	not mentioned	The patient had a four-day history of fever, cough, and shortness of breath. He was severely hypoxic with an SpO2 of 55% on room air, a temperature of 39°C, a pulse of 132 beats per minute, and a respiratory rate of 40 breaths per minute. His chest X-ray showed bilateral patchy opacifications, necessitating intubation due to respiratory distress.
					Ceftazidime, Ciprofloxacin, Ceftriaxone, Imipenem, Meropenem, Trimethoprim/sulfamethoxazole (Septrin), Piperacillin/tazobactam (Tazocin), Colistin, Tetracycline	Amikacin Gentamicin, Levofloxacin, Moxifloxacin	severe COVID-19 pneumonia	56 years	tracheal aspirate culture	Death	not mentioned	not mentioned	not mentioned	The patient had fever, cough, and shortness of breath, with initial hypoxia (SpO2 95% on 8 liters of oxygen) and respiratory distress. Her condition worsened, requiring intubation on day 3. During her ICU stay, she experienced episodes of sepsis, tachycardia, hypotension, bradycardia, and a cardiac arrest due to a mucus plug. After resuscitation, she had myoclonic seizures and was later transferr…
2022	A Rare Infectious Agent: <i>Elizabethkingia anophelis</i>; Second Case Reported from Turkey	29	Turkey	Elizabethkingia anophelis	Trimethoprim/sulfamethoxazole, Piperacillin/tazobactam, Ceftazidime, Cefepime, Imipenem, Meropenem, Amikacin, Gentamicin	Ciprofloxacin, Levofloxacin	intracranial mass (suspected optic glioma)	6 months	tracheal aspirate, urine culture, VITEK MS® system	Death	not mentioned	not mentioned	not mentioned	seizures, poor general condition, and tachypneic (rapid) breathing. Postoperatively, she developed a high fever	2021
2022	16s rRNA-based phylogenetic analyses of Elizabethkingia anophelis: Detection of Elizabethkingia anophelis, a rare infectious agent from blood and determination of antibiotic susceptibility in Turkey	30	Turkey	Elizabethkingia anophelis	Piperacillin, Piperacillin-tazobactam, Ceftazidime, Cefepime, Imipenem, Meropenem, Amikacin, Gentamicin, Co-trimetaxazole	Ciprofloxacin, Levofloxacin	congenital tracheomalacia, cerebral palsy, epilepsy, SARS-Cov-2	11 years	urine, tracheal aspirate, blood cultures, MALDI-TOF MS and 16s rRNA gene sequencing, phylogenetic analysis	Death	not mentioned	not mentioned	not mentioned	desaturation (low oxygen levels) while on a home mechanical ventilator, worsening general condition, resistant fevers, and the need for inotropes.	2022
2023	Post-Keratoplasty Infectious Keratitis Caused by Elizabethkingia meningoseptica	31	Saudi Arabia	Elizabethkingia meningoseptica	Ceftazidime, Gentamicin	Fluoroquinolones	microbial keratitis	73 years	Corneal scraping, Conjunctival swab of the orbital socket of the fellow eye (Gram staining, Giemsa Staining, and microbiological culture)	Recovery with a faint superficial scar at the site of the previous infiltrate	not mentioned	not mentioned	not mentioned	sudden decrease of vision in his left eye	2023
2023	Prevalence of Multidrug-Resistant Bacteria in Healthcare-Associated Bloodstream Infections at Hospitals in Riyadh, Saudi Arabia	32	Saudi Arabia	Elizabethkingia meningoseptica	Could not be extracted	Could not be extracted	not mentioned	1 pediatric pateint and one elderly payteint	blood culture, culture on agar, BD Phoenix system	not mentioned	not mentioned	not mentioned	not mentioned	not mentioned
2023	Chryseobacterium/Elizabethkingia species infections in children	33	Turkey	Chryseobacterium and Elizabethkingia	Could not be extracted	Forty-five (91.8%) isolates were susceptible to ciprofloxacin, 44 (91.6%) to Trimethoprim/sulfamethoxazole, and 21 (87.5%) to levofloxacin.	The majority (89.8%) of these patients had an underlying disease, including malignancy (42.9%). Bacteremia (46.9%) and central line-associated bloodstream infection (28.6%) were the most common infections.	Median age is 14 years old, 29 patients had Elizabethkingia and 20 had Chryseobacterium	Routine agar culture, VITEK® MS	6 out of 49 death (mortality rate 12.2%)	not mentioned	not mentioned	not mentioned	not mentioned	2023
2024	Relation of Water Quality and Bacteria Occurrence In Cage-Cultured Common Carp (Cyprinus carpio) In Basra, Iraq	34	Iraq	Elizabethkingia meningoseptica	not mentioned	not mentioned	not mentioned	Cage-Cultured common carp	Routine agar culture, VITEK 2 MS	not mentioned	not mentioned	not mentioned	not mentioned	not mentioned	2024
2024	Epidemiology, clinical profiles, and antimicrobial susceptibility of Elizabethkingia meningoseptica infections: Insights from a tertiary care hospital in Saudi Arabia	35	Saudi Arabia	Elizabethkingia meningoseptica	Tobramycin and Colistin 100%, Gentamicin 92%, Amikacin 98%, Imipenem 96%, Cefipime and Ceftazidime 97%	Minocycline (96.0%), Trimethoprim/sulfamethoxazole (77.0%)	respiratory (40.9%) and cardiovascular disease (39.4%)	66 pateints 35 pediatrics and 31 aged more that 15 years	culture of blood, drainage fluid, tracheal aspirate, urine, vascular tip, wound culture, VITEK® 2	23 died out of the 66	not mentioned	not mentioned	not mentioned	Fever, Tachycardia, Hypotension, Respiratory distress, Lethargy, Gastrointestinal symptoms	2024
